# Supplementary material for: Comparative Genomics Reveals Unique Genetic Determinants of Biofilm Formation in Campylobacter
Source: Int J Mol Sci. 2026 Mar 10;27(6):2543. doi: 10.3390/ijms27062543 (PMC13027235; doi:10.3390/ijms27062543)
Supplement: Supplementary file 1 [file ijms-27-02543-s001.zip]

Archive with 1 entries (1 files):
- ijms-4169255-supplementary.xlsx
