# Supplementary material for: Comparative Genomics Reveals Unique Genetic Determinants of Biofilm Formation in Campylobacter
Source: Int J Mol Sci. 2026 Mar 10;27(6):2543. doi: 10.3390/ijms27062543 (PMC13027235; doi:10.3390/ijms27062543)
Supplement: Supplementary file 1 [file ijms-27-02543-s001.zip › ijms-4169255-supplementary.xlsx]

## Sheet: biofilm_genomes_no_refs_numbers
	Unnamed: 0	representative function	YH008	YH013	YH014	YH027	YH028	YH501	YH502	YH504	YH507	YH508	YH509	YH510	YH511	YH512	YH001	YH009	YH010	YH012
1111	cluster2	Motility accessory factor	3	4	4	4	4	4	4	4	4	4	4	4	2	4	4	3	4	4
0	cluster1	Methyl-accepting chemotaxis signal transduction protein	4	4	4	4	4	6	4	2	3	5	5	4	5	5	4	4	5	5
112	cluster11	Ferric receptor CfrA	3	4	1	3	1	1	1	1	1	1	1	1	1	1	3	1	1	2
2222	cluster3	Phosphoglycerate transporter protein PgtP	1	2	2	2	1	2	3	3	3	3	3	2	3	3	2	1	2	1
334	cluster13	C4-dicarboxylate anaerobic carrier, putative	2	1	2	2	1	1	2	2	2	1	1	1	1	1	2	1	2	2
2913	cluster5	Flagellin	2	2	2	2	2	2	2	2	2	2	2	2	2	2	2	2	2	2
3024	cluster6	Motility accessory factor	2	2	2	2	2	2	2	2	2	2	2	2	2	2	2	2	2	2
1	cluster10	ISCco1, transposase orfB	2	2	2	2		2	2	1	1	1	1	5	1	1	2		2	2
667	cluster16	methyl-accepting chemotaxis protein (tlpB), putative	1	2	2	2	1	1	1	1	1	1	1	2	1	1	2	1	2	2
1000	cluster19	Sodium-dependent phosphate transporter	2	1	2	2	1	1	1	1	1	1	1	1	1	1	2	1	2	1
2880	cluster47	Cytochrome c552 precursor (EC 1.7.2.2)	1	1	1	2	1	1	1	1	1	1	1	1	1	1	1	1	1	1
889	cluster18	FIG048677: hypothetical protein, phage tail fiber-like	4	1	3	2	1		1		1		1	3		1	2		1	2
493	cluster1442	Potassium-transporting ATPase A chain (EC 3.6.3.12) (TC 3.A.3.7.1)	2	2	2	2	1										2	1	2	2
494	cluster1443	Cytochrome c family protein	2	2	2	2	1										2	1	2	2
502	cluster1450	Filamentous haemagglutinin domain protein	2	1	2	2	2										2	1	2	1
511	cluster1459	Capsular polysaccharide biosynthesis heptosyltransferase HddD	2	1	2	2								1			2	1	2	1
564	cluster1506	Potassium-transporting ATPase B chain (EC 3.6.3.12) (TC 3.A.3.7.1)	1	2	1	2	1										2	1	1	2
586	cluster1526	FIG00470890: hypothetical protein	1	1	1	2	1		1								2		2	1
588	cluster1528	Putative periplasmic protein	1	1	1	2	1										2	1	1	1
609	cluster1547	Integral membrane protein	1	1	1	2	1										2	1	1	1
641	cluster1576	Motility accessory factor	1	1	1	2	1						1						1	1
1022	cluster1919	FIG00471396: hypothetical protein		1	1	2											1
2802	cluster4	FIG00638667: hypothetical protein	1	2	2	1	2	2	2	3	3	2	2	2	2	2	1	4	2	2
2914	cluster50	FIG00470281: hypothetical protein	1	1	1	1		1	1	2	3	1	1	1	1	1	1		1	1
3135	cluster7	FIG00469527: hypothetical protein	4	1	3	1	1	2	1	3	2	1	2	3	2	2	2	1	2	2
223	cluster12	FIG00469642: hypothetical protein	1	1	1	1	1	2	2	2	2	2	2	2	2	2	1	1	1	1
556	cluster15	Oligopeptide transporter, OPT family	1	1		1	1	2	2	2	2	2	2	2	2	2	1	1	1
3357	cluster9	FIG00470444: hypothetical protein	1	2	2	1	2	1	2	2	2	1	1	4	1	4	1	2	2	2
894	cluster1803	hypothetical protein				1			1	1	2						1
1889	cluster27	Putative type IIS restriction /modification enzyme, N-terminal half	1	1	1	1	1	2	1	2	1	1	1	1	1	1	1	1	1	1
2	cluster100	Recombination inhibitory protein MutS2	1	1	1	1	1	1	1	1	1	1	1	1	1	1	1	1	1	1
3	cluster1000	Replicative DNA helicase (DnaB) (EC 3.6.4.12)	1	1	1	1	1	1	1	1	1	1	1	1	1	1	1	1	1	1
4	cluster1001	Rod shape-determining protein RodA	1	1	1	1	1	1	1	1	1	1	1	1	1	1	1	1	1	1
5	cluster1002	LSU rRNA pseudouridine(1911/1915/1917) synthase (EC 5.4.99.23)	1	1	1	1	1	1	1	1	1	1	1	1	1	1	1	1	1	1
6	cluster1003	Putative fibronectin domain-containing lipoprotein	1	1	1	1	1	1	1	1	1	1	1	1	1	1	1	1	1	1
7	cluster1004	tRNA (guanine(46)-N(7))-methyltransferase (EC 2.1.1.33)	1	1	1	1	1	1	1	1	1	1	1	1	1	1	1	1	1	1
8	cluster1005	Cell-division-associated, ABC-transporter-like signaling protein FtsE	1	1	1	1	1	1	1	1	1	1	1	1	1	1	1	1	1	1
9	cluster1006	Predicted Rossmann fold nucleotide-binding protein, possible lysine decarboxylase	1	1	1	1	1	1	1	1	1	1	1	1	1	1	1	1	1	1
10	cluster1007	Cell-division-associated, ABC-transporter-like signaling protein FtsX	1	1	1	1	1	1	1	1	1	1	1	1	1	1	1	1	1	1
11	cluster1008	Murein hydrolase activator EnvC	1	1	1	1	1	1	1	1	1	1	1	1	1	1	1	1	1	1
12	cluster1009	Uridylate kinase (EC 2.7.4.22)	1	1	1	1	1	1	1	1	1	1	1	1	1	1	1	1	1	1
13	cluster101	Membrane protein	1	1	1	1	1	1	1	1	1	1	1	1	1	1	1	1	1	1
14	cluster1010	DNA-directed RNA polymerase omega subunit (EC 2.7.7.6)	1	1	1	1	1	1	1	1	1	1	1	1	1	1	1	1	1	1
15	cluster1011	Guanosine-3',5'-bis(diphosphate) 3'-pyrophosphohydrolase (EC 3.1.7.2); GTP pyrophosphokinase (EC 2.7.6.5), (p)ppGpp synthetase II	1	1	1	1	1	1	1	1	1	1	1	1	1	1	1	1	1	1
16	cluster1012	Tyrosyl-tRNA synthetase (EC 6.1.1.1)	1	1	1	1	1	1	1	1	1	1	1	1	1	1	1	1	1	1
17	cluster1013	UFA synthesis enzyme FabX, enoyl-[ACP] 2,3-dehydrogenase/trans-2-decenoyl-[ACP] isomerase	1	1	1	1	1	1	1	1	1	1	1	1	1	1	1	1	1	1
18	cluster1014	N-acetylmuramoyl-L-alanine amidase (EC 3.5.1.28)	1	1	1	1	1	1	1	1	1	1	1	1	1	1	1	1	1	1
19	cluster1015	tRNA (5-methylaminomethyl-2-thiouridylate)-methyltransferase (EC 2.1.1.61); FAD-dependent cmnm(5)s(2)U34 oxidoreductase	1	1	1	1	1	1	1	1	1	1	1	1	1	1	1	1	1	1
20	cluster1016	Quinone-reactive Ni/Fe-hydrogenase small chain (EC 1.12.5.1)	1	1	1	1	1	1	1	1	1	1	1	1	1	1	1	1	1	1
21	cluster1017	Quinone-reactive Ni/Fe-hydrogenase large chain (EC 1.12.5.1)	1	1	1	1	1	1	1	1	1	1	1	1	1	1	1	1	1	1
22	cluster1018	Quinone-reactive Ni/Fe hydrogenase, cytochrome b subunit	1	1	1	1	1	1	1	1	1	1	1	1	1	1	1	1	1	1
23	cluster1019	Hydrogenase maturation protease	1	1	1	1	1	1	1	1	1	1	1	1	1	1	1	1	1	1
24	cluster102	UDP-N-acetylmuramate--L-alanine ligase (EC 6.3.2.8)	1	1	1	1	1	1	1	1	1	1	1	1	1	1	1	1	1	1
25	cluster1020	Recombination protein RecR	1	1	1	1	1	1	1	1	1	1	1	1	1	1	1	1	1	1
26	cluster1021	Two-component system histidine kinase RacS	1	1	1	1	1	1	1	1	1	1	1	1	1	1	1	1	1	1
27	cluster1022	Two-component system response regulator RacR	1	1	1	1	1	1	1	1	1	1	1	1	1	1	1	1	1	1
28	cluster1023	Chaperone protein DnaJ	1	1	1	1	1	1	1	1	1	1	1	1	1	1	1	1	1	1
29	cluster1024	Major outer membrane protein	1	1	1	1	1	1	1	1	1	1	1	1	1	1	1	1	1	1
30	cluster1025	Sodium-dependent transporter, SNF family	1	1	1	1	1	1	1	1	1	1	1	1	1	1	1	1	1	1
31	cluster1026	Uncharacterized protein conserved in bacteria	1	1	1	1	1	1	1	1	1	1	1	1	1	1	1	1	1	1
32	cluster1027	Cytochrome c-type biogenesis protein DsbD, protein-disulfide reductase (EC 1.8.1.8)	1	1	1	1	1	1	1	1	1	1	1	1	1	1	1	1	1	1
33	cluster1028	Polyphosphate kinase 2 (EC 2.7.4.1)	1	1	1	1	1	1	1	1	1	1	1	1	1	1	1	1	1	1
34	cluster1029	Acetylornithine deacetylase type II (EC 3.5.1.16)	1	1	1	1	1	1	1	1	1	1	1	1	1	1	1	1	1	1
35	cluster103	Uncharacterized amidohydrolase HP_1481	1	1	1	1	1	1	1	1	1	1	1	1	1	1	1	1	1	1
36	cluster1030	ABC transporter, RND-adapter-like protein	1	1	1	1	1	1	1	1	1	1	1	1	1	1	1	1	1	1
37	cluster1031	Macrolide export ATP-binding/permease protein MacB	1	1	1	1	1	1	1	1	1	1	1	1	1	1	1	1	1	1
38	cluster1032	Efflux transport system, outer membrane factor (OMF) lipoprotein	1	1	1	1	1	1	1	1	1	1	1	1	1	1	1	1	1	1
39	cluster1033	Putative periplasmic protein	1	1	1	1	1	1	1	1	1	1	1	1	1	1	1	1	1	1
40	cluster1034	Putative periplasmic protein	1	1	1	1	1	1	1	1	1	1	1	1	1	1	1	1	1	1
41	cluster1035	Probable poly(beta-D-mannuronate) O-acetylase (EC 2.3.1.-)	1	1	1	1	1	1	1	1	1	1	1	1	1	1	1	1	1	1
42	cluster1036	Bacterial non-heme ferritin (EC 1.16.3.2)	1	1	1	1	1	1	1	1	1	1	1	1	1	1	1	1	1	1
43	cluster1037	Phosphate ABC transporter, substrate-binding protein PstS (TC 3.A.1.7.1)	1	1	1	1	1	1	1	1	1	1	1	1	1	1	1	1	1	1
44	cluster1038	Phosphate ABC transporter, permease protein PstC (TC 3.A.1.7.1)	1	1	1	1	1	1	1	1	1	1	1	1	1	1	1	1	1	1
45	cluster1039	Phosphate ABC transporter, permease protein PstA (TC 3.A.1.7.1)	1	1	1	1	1	1	1	1	1	1	1	1	1	1	1	1	1	1
46	cluster104	Exodeoxyribonuclease VII small subunit (EC 3.1.11.6)	1	1	1	1	1	1	1	1	1	1	1	1	1	1	1	1	1	1
47	cluster1040	Phosphate ABC transporter, ATP-binding protein PstB (TC 3.A.1.7.1)	1	1	1	1	1	1	1	1	1	1	1	1	1	1	1	1	1	1
48	cluster1041	Na+-driven multidrug efflux pump	1	1	1	1	1	1	1	1	1	1	1	1	1	1	1	1	1	1
49	cluster1042	Predicted metal-dependent hydrolase	1	1	1	1	1	1	1	1	1	1	1	1	1	1	1	1	1	1
50	cluster1043	Protein hydE	1	1	1	1	1	1	1	1	1	1	1	1	1	1	1	1	1	1
51	cluster1044	Acylphosphate phosphohydrolase (EC 3.6.1.7); [NiFe] hydrogenase metallocenter assembly protein HypF	1	1	1	1	1	1	1	1	1	1	1	1	1	1	1	1	1	1
52	cluster1045	[NiFe] hydrogenase nickel incorporation-associated protein HypB	1	1	1	1	1	1	1	1	1	1	1	1	1	1	1	1	1	1
53	cluster1046	[NiFe] hydrogenase metallocenter assembly protein HypC	1	1	1	1	1	1	1	1	1	1	1	1	1	1	1	1	1	1
54	cluster1047	[NiFe] hydrogenase metallocenter assembly protein HypD	1	1	1	1	1	1	1	1	1	1	1	1	1	1	1	1	1	1
55	cluster1048	[NiFe] hydrogenase metallocenter assembly protein HypE	1	1	1	1	1	1	1	1	1	1	1	1	1	1	1	1	1	1
56	cluster1049	[NiFe] hydrogenase nickel incorporation protein HypA	1	1	1	1	1	1	1	1	1	1	1	1	1	1	1	1	1	1
57	cluster105	Inosine-5'-monophosphate dehydrogenase (EC 1.1.1.205); CBS domain	1	1	1	1	1	1	1	1	1	1	1	1	1	1	1	1	1	1
58	cluster1050	DNA polymerase III delta subunit (EC 2.7.7.7)	1	1	1	1	1	1	1	1	1	1	1	1	1	1	1	1	1	1
59	cluster1051	3'-to-5' exoribonuclease RNase R	1	1	1	1	1	1	1	1	1	1	1	1	1	1	1	1	1	1
60	cluster1052	Ketol-acid reductoisomerase (NADP(+)) (EC 1.1.1.86)	1	1	1	1	1	1	1	1	1	1	1	1	1	1	1	1	1	1
61	cluster1053	Putative periplasmic protein	1	1	1	1	1	1	1	1	1	1	1	1	1	1	1	1	1	1
62	cluster1054	SMF family protein, DNA processing chain A (DprA)	1	1	1	1	1	1	1	1	1	1	1	1	1	1	1	1	1	1
63	cluster1055	Putative pre-16S rRNA nuclease YqgF	1	1	1	1	1	1	1	1	1	1	1	1	1	1	1	1	1	1
64	cluster1056	NOL1/NOP2/sun family protein	1	1	1	1	1	1	1	1	1	1	1	1	1	1	1	1	1	1
65	cluster1057	Peptide-methionine (S)-S-oxide reductase MsrA (EC 1.8.4.11)	1	1	1	1	1	1	1	1	1	1	1	1	1	1	1	1	1	1
66	cluster1058	Inorganic pyrophosphatase (EC 3.6.1.1)	1	1	1	1	1	1	1	1	1	1	1	1	1	1	1	1	1	1
67	cluster1059	Adenylate kinase (EC 2.7.4.3)	1	1	1	1	1	1	1	1	1	1	1	1	1	1	1	1	1	1
68	cluster106	Aspartyl-tRNA(Asn) amidotransferase subunit A (EC 6.3.5.6); Glutamyl-tRNA(Gln) amidotransferase subunit A (EC 6.3.5.7)	1	1	1	1	1	1	1	1	1	1	1	1	1	1	1	1	1	1
69	cluster1060	Aspartyl-tRNA synthetase (EC 6.1.1.12); Aspartyl-tRNA(Asn) synthetase (EC 6.1.1.23)	1	1	1	1	1	1	1	1	1	1	1	1	1	1	1	1	1	1
70	cluster1061	NAD kinase (EC 2.7.1.23)	1	1	1	1	1	1	1	1	1	1	1	1	1	1	1	1	1	1
71	cluster1062	DNA repair protein RecN	1	1	1	1	1	1	1	1	1	1	1	1	1	1	1	1	1	1
72	cluster1063	Two-component system response regulator protein	1	1	1	1	1	1	1	1	1	1	1	1	1	1	1	1	1	1
73	cluster1064	Uncharacterized metal-dependent hydrolase YcfH	1	1	1	1	1	1	1	1	1	1	1	1	1	1	1	1	1	1
74	cluster1065	Membrane-bound lytic murein transglycosylase D	1	1	1	1	1	1	1	1	1	1	1	1	1	1	1	1	1	1
75	cluster1066	Septum-associated rare lipoprotein A	1	1	1	1	1	1	1	1	1	1	1	1	1	1	1	1	1	1
76	cluster1067	3-deoxy-D-manno-octulosonate 8-phosphate phosphatase (EC 3.1.3.45)	1	1	1	1	1	1	1	1	1	1	1	1	1	1	1	1	1	1
77	cluster1068	Lipopolysaccharide export system protein LptC	1	1	1	1	1	1	1	1	1	1	1	1	1	1	1	1	1	1
78	cluster1069	Lipopolysaccharide export system protein LptA	1	1	1	1	1	1	1	1	1	1	1	1	1	1	1	1	1	1
79	cluster107	Fe2+ ABC transporter, substrate binding protein	1	1	1	1	1	1	1	1	1	1	1	1	1	1	1	1	1	1
80	cluster1070	GTP-binding protein EngB	1	1	1	1	1	1	1	1	1	1	1	1	1	1	1	1	1	1
81	cluster1071	Membrane protein	1	1	1	1	1	1	1	1	1	1	1	1	1	1	1	1	1	1
82	cluster1072	Peptidoglycan D,D-transpeptidase MrdA (EC 3.4.16.4)	1	1	1	1	1	1	1	1	1	1	1	1	1	1	1	1	1	1
83	cluster1073	Xaa-Pro aminopeptidase (EC 3.4.11.9)	1	1	1	1	1	1	1	1	1	1	1	1	1	1	1	1	1	1
84	cluster1074	Putative transmembrane protein	1	1	1	1	1	1	1	1	1	1	1	1	1	1	1	1	1	1
85	cluster1075	GTP-binding protein Era	1	1	1	1	1	1	1	1	1	1	1	1	1	1	1	1	1	1
86	cluster1076	ATP-dependent hsl protease ATP-binding subunit HslU	1	1	1	1	1	1	1	1	1	1	1	1	1	1	1	1	1	1
87	cluster1077	ATP-dependent protease subunit HslV (EC 3.4.25.2)	1	1	1	1	1	1	1	1	1	1	1	1	1	1	1	1	1	1
88	cluster1078	LSU ribosomal protein L9p	1	1	1	1	1	1	1	1	1	1	1	1	1	1	1	1	1	1
89	cluster1079	Argininosuccinate synthase (EC 6.3.4.5)	1	1	1	1	1	1	1	1	1	1	1	1	1	1	1	1	1	1
90	cluster108	Isoleucyl-tRNA synthetase (EC 6.1.1.5)	1	1	1	1	1	1	1	1	1	1	1	1	1	1	1	1	1	1
91	cluster1080	Ribosome-associated heat shock protein implicated in the recycling of the 50S subunit (S4 paralog)	1	1	1	1	1	1	1	1	1	1	1	1	1	1	1	1	1	1
92	cluster1081	tRNA threonylcarbamoyladenosine biosynthesis protein TsaE	1	1	1	1	1	1	1	1	1	1	1	1	1	1	1	1	1	1
93	cluster1082	Lipopolysaccharide ABC transporter, ATP-binding protein LptB	1	1	1	1	1	1	1	1	1	1	1	1	1	1	1	1	1	1
94	cluster1083	RNA polymerase sigma-54 factor RpoN	1	1	1	1	1	1	1	1	1	1	1	1	1	1	1	1	1	1
95	cluster1084	Anaerobic C4-dicarboxylate transporter DcuB	1	1	1	1	1	1	1	1	1	1	1	1	1	1	1	1	1	1
96	cluster1085	Excinuclease ABC subunit B	1	1	1	1	1	1	1	1	1	1	1	1	1	1	1	1	1	1
97	cluster1086	FIG00470215: hypothetical protein	1	1	1	1	1	1	1	1	1	1	1	1	1	1	1	1	1	1
98	cluster1087	FIG00469447: hypothetical protein	1	1	1	1	1	1	1	1	1	1	1	1	1	1	1	1	1	1
99	cluster1088	Putative periplasmic protein	1	1	1	1	1	1	1	1	1	1	1	1	1	1	1	1	1	1
100	cluster1089	Helicase PriA essential for oriC/DnaA-independent DNA replication	1	1	1	1	1	1	1	1	1	1	1	1	1	1	1	1	1	1
101	cluster109	ADP-ribose pyrophosphatase of COG1058 family (EC 3.6.1.13); Nicotinamide-nucleotide amidase (EC 3.5.1.42)	1	1	1	1	1	1	1	1	1	1	1	1	1	1	1	1	1	1
102	cluster1090	(E)-4-hydroxy-3-methylbut-2-enyl-diphosphate synthase (flavodoxin) (EC 1.17.7.3)	1	1	1	1	1	1	1	1	1	1	1	1	1	1	1	1	1	1
103	cluster1091	Flagellar L-ring protein FlgH	1	1	1	1	1	1	1	1	1	1	1	1	1	1	1	1	1	1
104	cluster1092	BioD-like N-terminal domain; Phosphate acetyltransferase (EC 2.3.1.8)	1	1	1	1	1	1	1	1	1	1	1	1	1	1	1	1	1	1
105	cluster1093	Acetate kinase (EC 2.7.2.1)	1	1	1	1	1	1	1	1	1	1	1	1	1	1	1	1	1	1
106	cluster1094	Membrane protein	1	1	1	1	1	1	1	1	1	1	1	1	1	1	1	1	1	1
107	cluster1095	Membrane protein	1	1	1	1	1	1	1	1	1	1	1	1	1	1	1	1	1	1
108	cluster1096	16S rRNA (cytosine(1402)-N(4))-methyltransferase (EC 2.1.1.199)	1	1	1	1	1	1	1	1	1	1	1	1	1	1	1	1	1	1
109	cluster1097	Peptidyl-prolyl cis-trans isomerase PpiD (EC 5.2.1.8)	1	1	1	1	1	1	1	1	1	1	1	1	1	1	1	1	1	1
110	cluster1098	Cell division protein FtsA	1	1	1	1	1	1	1	1	1	1	1	1	1	1	1	1	1	1
111	cluster1099	Cell division protein FtsZ	1	1	1	1	1	1	1	1	1	1	1	1	1	1	1	1	1	1
113	cluster110	Acetyltransferase	1	1	1	1	1	1	1	1	1	1	1	1	1	1	1	1	1	1
114	cluster1100	Flagellar basal-body rod protein FlgF	1	1	1	1	1	1	1	1	1	1	1	1	1	1	1	1	1	1
115	cluster1101	Flagellar basal-body rod protein FlgG	1	1	1	1	1	1	1	1	1	1	1	1	1	1	1	1	1	1
116	cluster1102	Glutamine synthetase type I (EC 6.3.1.2)	1	1	1	1	1	1	1	1	1	1	1	1	1	1	1	1	1	1
117	cluster1103	FIG00469729: hypothetical protein	1	1	1	1	1	1	1	1	1	1	1	1	1	1	1	1	1	1
118	cluster1104	Uncharacterized protease HP_0169	1	1	1	1	1	1	1	1	1	1	1	1	1	1	1	1	1	1
119	cluster1105	N5-carboxyaminoimidazole ribonucleotide mutase (EC 5.4.99.18)	1	1	1	1	1	1	1	1	1	1	1	1	1	1	1	1	1	1
120	cluster1106	FIG00469551: hypothetical protein	1	1	1	1	1	1	1	1	1	1	1	1	1	1	1	1	1	1
121	cluster1107	Glycyl-tRNA synthetase alpha chain (EC 6.1.1.14)	1	1	1	1	1	1	1	1	1	1	1	1	1	1	1	1	1	1
122	cluster1108	GTP cyclohydrolase 1 type 2 homolog YbgI	1	1	1	1	1	1	1	1	1	1	1	1	1	1	1	1	1	1
123	cluster1109	FIG137478: Hypothetical protein	1	1	1	1	1	1	1	1	1	1	1	1	1	1	1	1	1	1
124	cluster111	Oxygen-insensitive NAD(P)H nitroreductase (EC 1.-.-.-); Dihydropteridine reductase (EC 1.5.1.34)	1	1	1	1	1	1	1	1	1	1	1	1	1	1	1	1	1	1
125	cluster1110	3-deoxy-D-manno-octulosonic acid transferase (EC 2.4.99.12)(EC 2.4.99.13)	1	1	1	1	1	1	1	1	1	1	1	1	1	1	1	1	1	1
126	cluster1111	Uncharacterized RNA pseudouridine synthase HP0956	1	1	1	1	1	1	1	1	1	1	1	1	1	1	1	1	1	1
127	cluster1112	Signal recognition particle protein Ffh	1	1	1	1	1	1	1	1	1	1	1	1	1	1	1	1	1	1
128	cluster1113	SSU ribosomal protein S16p	1	1	1	1	1	1	1	1	1	1	1	1	1	1	1	1	1	1
129	cluster1114	Flagellar motor switch protein FliN	1	1	1	1	1	1	1	1	1	1	1	1	1	1	1	1	1	1
130	cluster1115	KH domain RNA binding protein YlqC	1	1	1	1	1	1	1	1	1	1	1	1	1	1	1	1	1	1
131	cluster1116	16S rRNA processing protein RimM	1	1	1	1	1	1	1	1	1	1	1	1	1	1	1	1	1	1
132	cluster1117	tRNA (guanine(37)-N(1))-methyltransferase (EC 2.1.1.228)	1	1	1	1	1	1	1	1	1	1	1	1	1	1	1	1	1	1
133	cluster1118	LSU ribosomal protein L19p	1	1	1	1	1	1	1	1	1	1	1	1	1	1	1	1	1	1
134	cluster1119	5-hydroxyisourate hydrolase (EC 3.5.2.17)	1	1	1	1	1	1	1	1	1	1	1	1	1	1	1	1	1	1
135	cluster112	Oxygen-insensitive NAD(P)H nitroreductase (EC 1.-.-.-); Dihydropteridine reductase (EC 1.5.1.34)	1	1	1	1	1	1	1	1	1	1	1	1	1	1	1	1	1	1
136	cluster1120	2-keto-3-deoxy-D-arabino-heptulosonate-7-phosphate synthase II (EC 2.5.1.54)	1	1	1	1	1	1	1	1	1	1	1	1	1	1	1	1	1	1
137	cluster1121	FIG138056: a glutathione-dependent thiol reductase	1	1	1	1	1	1	1	1	1	1	1	1	1	1	1	1	1	1
138	cluster1122	DNA polymerase III alpha subunit (EC 2.7.7.7)	1	1	1	1	1	1	1	1	1	1	1	1	1	1	1	1	1	1
139	cluster1123	Pyridoxal phosphate-containing protein YggS	1	1	1	1	1	1	1	1	1	1	1	1	1	1	1	1	1	1
140	cluster1124	Flagellin C	1	1	1	1	1	1	1	1	1	1	1	1	1	1	1	1	1	1
141	cluster1125	Flagellar motor switch protein FliM	1	1	1	1	1	1	1	1	1	1	1	1	1	1	1	1	1	1
142	cluster1126	Membrane protein	1	1	1	1	1	1	1	1	1	1	1	1	1	1	1	1	1	1
143	cluster1127	Peptide chain release factor N(5)-glutamine methyltransferase (EC 2.1.1.297)	1	1	1	1	1	1	1	1	1	1	1	1	1	1	1	1	1	1
144	cluster1128	Integral membrane zinc-metalloprotease HP0382, M48 family	1	1	1	1	1	1	1	1	1	1	1	1	1	1	1	1	1	1
145	cluster1129	FIG00469380: hypothetical protein	1	1	1	1	1	1	1	1	1	1	1	1	1	1	1	1	1	1
146	cluster113	CDP-diacylglycerol--glycerol-3-phosphate 3-phosphatidyltransferase (EC 2.7.8.5)	1	1	1	1	1	1	1	1	1	1	1	1	1	1	1	1	1	1
147	cluster1130	Molybdopterin adenylyltransferase (EC 2.7.7.75)	1	1	1	1	1	1	1	1	1	1	1	1	1	1	1	1	1	1
148	cluster1131	Magnesium and cobalt transport protein CorA	1	1	1	1	1	1	1	1	1	1	1	1	1	1	1	1	1	1
149	cluster1132	ABC transporter, substrate-binding protein (cluster 3, basic aa/glutamine/opines)	1	1	1	1	1	1	1	1	1	1	1	1	1	1	1	1	1	1
150	cluster1133	RNA polymerase sigma factor for flagellar operon	1	1	1	1	1	1	1	1	1	1	1	1	1	1	1	1	1	1
151	cluster1134	Heat-inducible transcription repressor HrcA	1	1	1	1	1	1	1	1	1	1	1	1	1	1	1	1	1	1
152	cluster1135	Heat shock protein GrpE	1	1	1	1	1	1	1	1	1	1	1	1	1	1	1	1	1	1
153	cluster1136	Motility integral membrane protein	1	1	1	1	1	1	1	1	1	1	1	1	1	1	1	1	1	1
154	cluster1137	Chaperone protein DnaK	1	1	1	1	1	1	1	1	1	1	1	1	1	1	1	1	1	1
155	cluster1138	Membrane protein	1	1	1	1	1	1	1	1	1	1	1	1	1	1	1	1	1	1
156	cluster1139	FIG00469696: hypothetical protein	1	1	1	1	1	1	1	1	1	1	1	1	1	1	1	1	1	1
157	cluster114	Intramembrane protease RasP/YluC, implicated in cell division based on FtsL cleavage	1	1	1	1	1	1	1	1	1	1	1	1	1	1	1	1	1	1
158	cluster1140	Aspartate aminotransferase (EC 2.6.1.1)	1	1	1	1	1	1	1	1	1	1	1	1	1	1	1	1	1	1
159	cluster1141	Serine acetyltransferase (EC 2.3.1.30)	1	1	1	1	1	1	1	1	1	1	1	1	1	1	1	1	1	1
160	cluster1142	Arginine decarboxylase (EC 4.1.1.19)	1	1	1	1	1	1	1	1	1	1	1	1	1	1	1	1	1	1
161	cluster1143	Histidyl-tRNA synthetase (EC 6.1.1.21)	1	1	1	1	1	1	1	1	1	1	1	1	1	1	1	1	1	1
162	cluster1144	Thymidylate kinase (EC 2.7.4.9)	1	1	1	1	1	1	1	1	1	1	1	1	1	1	1	1	1	1
163	cluster1145	Phosphopantetheine adenylyltransferase (EC 2.7.7.3)	1	1	1	1	1	1	1	1	1	1	1	1	1	1	1	1	1	1
164	cluster1146	Flagellar synthesis regulator FleN	1	1	1	1	1	1	1	1	1	1	1	1	1	1	1	1	1	1
165	cluster1147	Flavin prenyltransferase UbiX	1	1	1	1	1	1	1	1	1	1	1	1	1	1	1	1	1	1
166	cluster1148	Flagellar basal-body P-ring formation protein FlgA	1	1	1	1	1	1	1	1	1	1	1	1	1	1	1	1	1	1
167	cluster1149	Methionine ABC transporter substrate-binding protein	1	1	1	1	1	1	1	1	1	1	1	1	1	1	1	1	1	1
168	cluster115	Periplasmic protein p19 involved in high-affinity Fe2+ transport	1	1	1	1	1	1	1	1	1	1	1	1	1	1	1	1	1	1
169	cluster1150	Methionine ABC transporter substrate-binding protein	1	1	1	1	1	1	1	1	1	1	1	1	1	1	1	1	1	1
170	cluster1151	Methionine ABC transporter substrate-binding protein	1	1	1	1	1	1	1	1	1	1	1	1	1	1	1	1	1	1
171	cluster1152	Methionine ABC transporter permease protein	1	1	1	1	1	1	1	1	1	1	1	1	1	1	1	1	1	1
172	cluster1153	Methionine ABC transporter ATP-binding protein	1	1	1	1	1	1	1	1	1	1	1	1	1	1	1	1	1	1
173	cluster1154	Valyl-tRNA synthetase (EC 6.1.1.9)	1	1	1	1	1	1	1	1	1	1	1	1	1	1	1	1	1	1
174	cluster1155	Probable periplasmic protein Cj0776c	1	1	1	1	1	1	1	1	1	1	1	1	1	1	1	1	1	1
175	cluster1156	ATP-dependent DNA helicase UvrD/PcrA/Rep, epsilon proteobacterial type 1	1	1	1	1	1	1	1	1	1	1	1	1	1	1	1	1	1	1
176	cluster1157	Flagellar biosynthesis protein FlhF	1	1	1	1	1	1	1	1	1	1	1	1	1	1	1	1	1	1
177	cluster1158	Thiol peroxidase, Tpx-type (EC 1.11.1.15)	1	1	1	1	1	1	1	1	1	1	1	1	1	1	1	1	1	1
178	cluster1159	Periplasmic nitrate reductase (EC 1.7.99.4)	1	1	1	1	1	1	1	1	1	1	1	1	1	1	1	1	1	1
179	cluster116	SSU ribosomal protein S6p	1	1	1	1	1	1	1	1	1	1	1	1	1	1	1	1	1	1
180	cluster1160	Ferredoxin-type protein NapG (periplasmic nitrate reductase)	1	1	1	1	1	1	1	1	1	1	1	1	1	1	1	1	1	1
181	cluster1161	Polyferredoxin NapH (periplasmic nitrate reductase)	1	1	1	1	1	1	1	1	1	1	1	1	1	1	1	1	1	1
182	cluster1162	Nitrate reductase cytochrome c550-type subunit	1	1	1	1	1	1	1	1	1	1	1	1	1	1	1	1	1	1
183	cluster1163	Periplasmic nitrate reductase component NapL	1	1	1	1	1	1	1	1	1	1	1	1	1	1	1	1	1	1
184	cluster1164	Periplasmic nitrate reductase component NapD	1	1	1	1	1	1	1	1	1	1	1	1	1	1	1	1	1	1
185	cluster1165	2-amino-4-hydroxy-6-hydroxymethyldihydropteridine pyrophosphokinase (EC 2.7.6.3)	1	1	1	1	1	1	1	1	1	1	1	1	1	1	1	1	1	1
186	cluster1166	FIG00469412: hypothetical protein	1	1	1	1	1	1	1	1	1	1	1	1	1	1	1	1	1	1
187	cluster1167	FIG00469640: hypothetical protein	1	1	1	1	1	1	1	1	1	1	1	1	1	1	1	1	1	1
188	cluster1168	CCA tRNA nucleotidyltransferase (EC 2.7.7.72)	1	1	1	1	1	1	1	1	1	1	1	1	1	1	1	1	1	1
189	cluster1169	Formyltetrahydrofolate deformylase (EC 3.5.1.10)	1	1	1	1	1	1	1	1	1	1	1	1	1	1	1	1	1	1
190	cluster117	Single-stranded DNA-binding protein	1	1	1	1	1	1	1	1	1	1	1	1	1	1	1	1	1	1
191	cluster1170	Auxin efflux carrier family protein	1	1	1	1	1	1	1	1	1	1	1	1	1	1	1	1	1	1
192	cluster1171	Lysophospholipid transporter LplT; 2-acylglycerophosphoethanolamine acyltransferase (EC 2.3.1.40); Acyl-[acyl-carrier-protein] synthetase (EC 6.2.1.20)	1	1	1	1	1	1	1	1	1	1	1	1	1	1	1	1	1	1
193	cluster1172	UDP-N-acetylmuramoyl-tripeptide--D-alanyl-D-alanine ligase (EC 6.3.2.10)	1	1	1	1	1	1	1	1	1	1	1	1	1	1	1	1	1	1
194	cluster1173	2-hydroxy-6-oxohepta-2,4-dienoate hydrolase	1	1	1	1	1	1	1	1	1	1	1	1	1	1	1	1	1	1
195	cluster1174	3-dehydroquinate dehydratase II (EC 4.2.1.10)	1	1	1	1	1	1	1	1	1	1	1	1	1	1	1	1	1	1
196	cluster1175	Hypothetical protein Cj0797c	1	1	1	1	1	1	1	1	1	1	1	1	1	1	1	1	1	1
197	cluster1176	D-alanine--D-alanine ligase (EC 6.3.2.4)	1	1	1	1	1	1	1	1	1	1	1	1	1	1	1	1	1	1
198	cluster1177	Holliday junction ATP-dependent DNA helicase RuvA (EC 3.6.4.12)	1	1	1	1	1	1	1	1	1	1	1	1	1	1	1	1	1	1
199	cluster1178	FIG00469647: hypothetical protein	1	1	1	1	1	1	1	1	1	1	1	1	1	1	1	1	1	1
200	cluster1179	Peptidoglycan lipid II flippase MurJ	1	1	1	1	1	1	1	1	1	1	1	1	1	1	1	1	1	1
201	cluster118	SSU ribosomal protein S18p; SSU ribosomal protein S18p, zinc-independent	1	1	1	1	1	1	1	1	1	1	1	1	1	1	1	1	1	1
202	cluster1180	Cysteinyl-tRNA synthetase (EC 6.1.1.16)	1	1	1	1	1	1	1	1	1	1	1	1	1	1	1	1	1	1
203	cluster1181	Efflux ABC transporter, permease/ATP-binding protein	1	1	1	1	1	1	1	1	1	1	1	1	1	1	1	1	1	1
204	cluster1182	Dihydroorotate dehydrogenase (quinone) (EC 1.3.5.2)	1	1	1	1	1	1	1	1	1	1	1	1	1	1	1	1	1	1
205	cluster1183	Adenosine deaminase (EC 3.5.4.4), alternative form	1	1	1	1	1	1	1	1	1	1	1	1	1	1	1	1	1	1
206	cluster1184	FIG015547: peptidase, M16 family	1	1	1	1	1	1	1	1	1	1	1	1	1	1	1	1	1	1
207	cluster1185	4-hydroxy-tetrahydrodipicolinate synthase (EC 4.3.3.7)	1	1	1	1	1	1	1	1	1	1	1	1	1	1	1	1	1	1
208	cluster1186	Enoyl-[acyl-carrier-protein] reductase (EC 1.3.1.-), 7-alpha-HSDH-like => refractory to triclosan	1	1	1	1	1	1	1	1	1	1	1	1	1	1	1	1	1	1
209	cluster1187	Small hydrophobic protein	1	1	1	1	1	1	1	1	1	1	1	1	1	1	1	1	1	1
210	cluster1188	MBL-fold metallo-hydrolase superfamily	1	1	1	1	1	1	1	1	1	1	1	1	1	1	1	1	1	1
211	cluster1189	NAD synthetase (EC 6.3.1.5)	1	1	1	1	1	1	1	1	1	1	1	1	1	1	1	1	1	1
212	cluster119	ATP-dependent protease La (EC 3.4.21.53) Type I	1	1	1	1	1	1	1	1	1	1	1	1	1	1	1	1	1	1
213	cluster1190	Tetraacyldisaccharide 4'-kinase (EC 2.7.1.130)	1	1	1	1	1	1	1	1	1	1	1	1	1	1	1	1	1	1
214	cluster1191	Threonine synthase (EC 4.2.3.1)	1	1	1	1	1	1	1	1	1	1	1	1	1	1	1	1	1	1
215	cluster1192	protease IV (PspA)	1	1	1	1	1	1	1	1	1	1	1	1	1	1	1	1	1	1
216	cluster1193	3-deoxy-manno-octulosonate cytidylyltransferase (EC 2.7.7.38)	1	1	1	1	1	1	1	1	1	1	1	1	1	1	1	1	1	1
217	cluster1194	ABC transporter, substrate-binding protein (cluster 3, basic aa/glutamine/opines)	1	1	1	1	1	1	1	1	1	1	1	1	1	1	1	1	1	1
218	cluster1195	Flagellar biosynthesis protein FliP	1	1	1	1	1	1	1	1	1	1	1	1	1	1	1	1	1	1
219	cluster1196	FIG00469778: hypothetical protein	1	1	1	1	1	1	1	1	1	1	1	1	1	1	1	1	1	1
220	cluster1197	N-acetylglucosamine-1-phosphate uridyltransferase (EC 2.7.7.23); Glucosamine-1-phosphate N-acetyltransferase (EC 2.3.1.157)	1	1	1	1	1	1	1	1	1	1	1	1	1	1	1	1	1	1
221	cluster1198	Phosphopantothenoylcysteine decarboxylase (EC 4.1.1.36); Phosphopantothenoylcysteine synthetase (EC 6.3.2.5)	1	1	1	1	1	1	1	1	1	1	1	1	1	1	1	1	1	1
222	cluster1199	FIG00469724: hypothetical protein	1	1	1	1	1	1	1	1	1	1	1	1	1	1	1	1	1	1
224	cluster120	putative lipoprotein	1	1	1	1	1	1	1	1	1	1	1	1	1	1	1	1	1	1
225	cluster1200	Undecaprenyl diphosphate synthase (EC 2.5.1.31)	1	1	1	1	1	1	1	1	1	1	1	1	1	1	1	1	1	1
226	cluster1201	Leader peptidase (Prepilin peptidase) (EC 3.4.23.43)	1	1	1	1	1	1	1	1	1	1	1	1	1	1	1	1	1	1
227	cluster1202	Lipopolysaccharide export system permease protein LptF	1	1	1	1	1	1	1	1	1	1	1	1	1	1	1	1	1	1
228	cluster1203	tRNA pseudouridine(38-40) synthase (EC 5.4.99.12)	1	1	1	1	1	1	1	1	1	1	1	1	1	1	1	1	1	1
229	cluster1204	Threonine dehydratase, catabolic (EC 4.3.1.19); L-serine dehydratase, (PLP)-dependent (EC 4.3.1.17)	1	1	1	1	1	1	1	1	1	1	1	1	1	1	1	1	1	1
230	cluster1205	CoA-binding domain protein	1	1	1	1	1	1	1	1	1	1	1	1	1	1	1	1	1	1
231	cluster1206	Uncharacterized protein jhp1395	1	1	1	1	1	1	1	1	1	1	1	1	1	1	1	1	1	1
232	cluster1207	tRNA (uracil(54)-C5)-methyltransferase (EC 2.1.1.35); tmRNA (uracil(341)-C5)-methyltransferase	1	1	1	1	1	1	1	1	1	1	1	1	1	1	1	1	1	1
233	cluster1208	NhaC, Na+/H+ antiporter	1	1	1	1	1	1	1	1	1	1	1	1	1	1	1	1	1	1
234	cluster1209	Oxidoreductase	1	1	1	1	1	1	1	1	1	1	1	1	1	1	1	1	1	1
235	cluster121	Flagellar assembly factor FliW	1	1	1	1	1	1	1	1	1	1	1	1	1	1	1	1	1	1
236	cluster1210	Ankyrin repeat-containing possible periplasmic protein	1	1	1	1	1	1	1	1	1	1	1	1	1	1	1	1	1	1
237	cluster1211	Aconitate hydratase 2 (EC 4.2.1.3)	1	1	1	1	1	1	1	1	1	1	1	1	1	1	1	1	1	1
238	cluster1212	Methylated-DNA--protein-cysteine methyltransferase (EC 2.1.1.63)	1	1	1	1	1	1	1	1	1	1	1	1	1	1	1	1	1	1
239	cluster1213	FIG00387915: hypothetical protein	1	1	1	1	1	1	1	1	1	1	1	1	1	1	1	1	1	1
240	cluster1214	Methionyl-tRNA synthetase (EC 6.1.1.10)	1	1	1	1	1	1	1	1	1	1	1	1	1	1	1	1	1	1
241	cluster1215	Uncharacterized protein HP1384	1	1	1	1	1	1	1	1	1	1	1	1	1	1	1	1	1	1
242	cluster1216	Fructose-1,6-bisphosphatase, type I (EC 3.1.3.11)	1	1	1	1	1	1	1	1	1	1	1	1	1	1	1	1	1	1
243	cluster1217	Molybdopterin-guanine dinucleotide biosynthesis protein MobB	1	1	1	1	1	1	1	1	1	1	1	1	1	1	1	1	1	1
244	cluster1218	Soluble lytic murein transglycosylase (EC 4.2.2.n1)	1	1	1	1	1	1	1	1	1	1	1	1	1	1	1	1	1	1
245	cluster1219	Cell division integral membrane protein, YggT and half-length relatives	1	1	1	1	1	1	1	1	1	1	1	1	1	1	1	1	1	1
246	cluster122	High-affinity Fe2+/Pb2+ permease precursor	1	1	1	1	1	1	1	1	1	1	1	1	1	1	1	1	1	1
247	cluster1220	Glutamyl-tRNA(Gln) synthetase (EC 6.1.1.24)	1	1	1	1	1	1	1	1	1	1	1	1	1	1	1	1	1	1
248	cluster1221	Predicted phosphohydrolase	1	1	1	1	1	1	1	1	1	1	1	1	1	1	1	1	1	1
249	cluster1222	Phosphatidylserine decarboxylase (EC 4.1.1.65)	1	1	1	1	1	1	1	1	1	1	1	1	1	1	1	1	1	1
250	cluster1223	Uncharacterized homolog of the cytoplasmic domain of flagellar protein FhlB	1	1	1	1	1	1	1	1	1	1	1	1	1	1	1	1	1	1
251	cluster1224	FIG00469420: hypothetical protein	1	1	1	1	1	1	1	1	1	1	1	1	1	1	1	1	1	1
252	cluster1225	Uncharacterized MFS-type transporter	1	1	1	1	1	1	1	1	1	1	1	1	1	1	1	1	1	1
253	cluster1226	Probable integral membrane protein Cj0851c	1	1	1	1	1	1	1	1	1	1	1	1	1	1	1	1	1	1
254	cluster1227	ATP synthase protein I-like membrane protein	1	1	1	1	1	1	1	1	1	1	1	1	1	1	1	1	1	1
255	cluster1228	Glutamate-1-semialdehyde 2,1-aminomutase (EC 5.4.3.8)	1	1	1	1	1	1	1	1	1	1	1	1	1	1	1	1	1	1
256	cluster1229	Putative periplasmic protein	1	1	1	1	1	1	1	1	1	1	1	1	1	1	1	1	1	1
257	cluster123	Pyrroline-5-carboxylate reductase (EC 1.5.1.2)	1	1	1	1	1	1	1	1	1	1	1	1	1	1	1	1	1	1
258	cluster1230	Methenyltetrahydrofolate cyclohydrolase (EC 3.5.4.9); Methylenetetrahydrofolate dehydrogenase (NADP+) (EC 1.5.1.5)	1	1	1	1	1	1	1	1	1	1	1	1	1	1	1	1	1	1
259	cluster1231	Signal peptidase I (EC 3.4.21.89)	1	1	1	1	1	1	1	1	1	1	1	1	1	1	1	1	1	1
260	cluster1232	Predicted L-lactate dehydrogenase, hypothetical protein subunit YkgG	1	1	1	1	1	1	1	1	1	1	1	1	1	1	1	1	1	1
261	cluster1233	4-hydroxybenzoyl-CoA thioesterase family active site	1	1	1	1	1	1	1	1	1	1	1	1	1	1	1	1	1	1
262	cluster1234	Uncharacterized periplasmic protein HP0781	1	1	1	1	1	1	1	1	1	1	1	1	1	1	1	1	1	1
263	cluster1235	DNA polymerase, bacteriophage-type (EC 2.7.7.7)	1	1	1	1	1	1	1	1	1	1	1	1	1	1	1	1	1	1
264	cluster1236	Predicted L-lactate dehydrogenase, Iron-sulfur cluster-binding subunit YkgF	1	1	1	1	1	1	1	1	1	1	1	1	1	1	1	1	1	1
265	cluster1237	Acetyltransferase, GNAT family	1	1	1	1	1	1	1	1	1	1	1	1	1	1	1	1	1	1
266	cluster1238	Ribonuclease P protein component (EC 3.1.26.5)	1	1	1	1	1	1	1	1	1	1	1	1	1	1	1	1	1	1
267	cluster1239	Membrane protein insertion efficiency factor YidD	1	1	1	1	1	1	1	1	1	1	1	1	1	1	1	1	1	1
268	cluster124	Transformation system protein	1	1	1	1	1	1	1	1	1	1	1	1	1	1	1	1	1	1
269	cluster1240	Inner membrane protein translocase and chaperone YidC, long form	1	1	1	1	1	1	1	1	1	1	1	1	1	1	1	1	1	1
270	cluster1241	RNA-binding protein Jag	1	1	1	1	1	1	1	1	1	1	1	1	1	1	1	1	1	1
271	cluster1242	tRNA-5-carboxymethylaminomethyl-2-thiouridine(34) synthesis protein MnmE	1	1	1	1	1	1	1	1	1	1	1	1	1	1	1	1	1	1
272	cluster1243	Phosphoribosylformylglycinamidine synthase, synthetase subunit (EC 6.3.5.3)	1	1	1	1	1	1	1	1	1	1	1	1	1	1	1	1	1	1
273	cluster1244	DnaJ-like protein DjlA	1	1	1	1	1	1	1	1	1	1	1	1	1	1	1	1	1	1
274	cluster1245	IMP cyclohydrolase (EC 3.5.4.10); Phosphoribosylaminoimidazolecarboxamide formyltransferase (EC 2.1.2.3)	1	1	1	1	1	1	1	1	1	1	1	1	1	1	1	1	1	1
275	cluster1246	Predicted L-lactate dehydrogenase, Fe-S oxidoreductase subunit YkgE	1	1	1	1	1	1	1	1	1	1	1	1	1	1	1	1	1	1
276	cluster1247	putative lipoprotein	1	1	1	1	1	1	1	1	1	1	1	1	1	1	1	1	1	1
277	cluster1248	Agmatine deiminase (EC 3.5.3.12)	1	1	1	1	1	1	1	1	1	1	1	1	1	1	1	1	1	1
278	cluster1249	Ferrous-iron efflux pump FieF	1	1	1	1	1	1	1	1	1	1	1	1	1	1	1	1	1	1
279	cluster125	FIG00638667: hypothetical protein	1	1	1	1	1	1	1	1	1	1	1	1	1	1	1	1	1	1
280	cluster1250	N-carbamoylputrescine amidase (EC 3.5.1.53); Aliphatic amidase AmiE (EC 3.5.1.4)	1	1	1	1	1	1	1	1	1	1	1	1	1	1	1	1	1	1
281	cluster1251	putative lipoprotein	1	1	1	1	1	1	1	1	1	1	1	1	1	1	1	1	1	1
282	cluster1252	Putative helicase	1	1	1	1	1	1	1	1	1	1	1	1	1	1	1	1	1	1
283	cluster1253	Putative periplasmic protein	1	1	1	1	1	1	1	1	1	1	1	1	1	1	1	1	1	1
284	cluster1254	Outer membrane lipoprotein carrier protein LolA	1	1	1	1	1	1	1	1	1	1	1	1	1	1	1	1	1	1
285	cluster1255	Protein translocase subunit SecA	1	1	1	1	1	1	1	1	1	1	1	1	1	1	1	1	1	1
286	cluster1256	L-lactate permease	1	1	1	1	1	1	1	1	1	1	1	1	1	1	1	1	1	1
287	cluster1257	Lipoprotein releasing system transmembrane protein LolC/LolE	1	1	1	1	1	1	1	1	1	1	1	1	1	1	1	1	1	1
288	cluster1258	FIG00469510: hypothetical protein	1	1	1	1	1	1	1	1	1	1	1	1	1	1	1	1	1	1
289	cluster1259	ABC transporter, permease protein (cluster 3, basic aa/glutamine/opines)	1	1	1	1	1	1	1	1	1	1	1	1	1	1	1	1	1	1
290	cluster126	Probable periplasmic protein Cj1079	1	1	1	1	1	1	1	1	1	1	1	1	1	1	1	1	1	1
291	cluster1260	Cysteine desulfurase (EC 2.8.1.7)	1	1	1	1	1	1	1	1	1	1	1	1	1	1	1	1	1	1
292	cluster1261	FIG00469690: hypothetical protein	1	1	1	1	1	1	1	1	1	1	1	1	1	1	1	1	1	1
293	cluster1262	Flagellar sensory histidine kinase FlgS	1	1	1	1	1	1	1	1	1	1	1	1	1	1	1	1	1	1
294	cluster1263	Membrane protein	1	1	1	1	1	1	1	1	1	1	1	1	1	1	1	1	1	1
295	cluster1264	Flagellar hook-associated protein FlgL	1	1	1	1	1	1	1	1	1	1	1	1	1	1	1	1	1	1
296	cluster1265	SSU ribosomal protein S15p (S13e)	1	1	1	1	1	1	1	1	1	1	1	1	1	1	1	1	1	1
297	cluster1266	Rrf2 family transcriptional regulator	1	1	1	1	1	1	1	1	1	1	1	1	1	1	1	1	1	1
298	cluster1267	Flagellar biosynthesis protein FlhA	1	1	1	1	1	1	1	1	1	1	1	1	1	1	1	1	1	1
299	cluster1268	3'-to-5' oligoribonuclease B, Bacillus type	1	1	1	1	1	1	1	1	1	1	1	1	1	1	1	1	1	1
300	cluster1269	FIG00469466: hypothetical protein	1	1	1	1	1	1	1	1	1	1	1	1	1	1	1	1	1	1
301	cluster127	Uroporphyrinogen-III synthase (EC 4.2.1.75)	1	1	1	1	1	1	1	1	1	1	1	1	1	1	1	1	1	1
302	cluster1270	Putative periplasmic protein	1	1	1	1	1	1	1	1	1	1	1	1	1	1	1	1	1	1
303	cluster1271	Periplasmic thiol:disulfide interchange protein, DsbA-like	1	1	1	1	1	1	1	1	1	1	1	1	1	1	1	1	1	1
304	cluster1272	Cytochrome d ubiquinol oxidase subunit I (EC 1.10.3.-)	1	1	1	1	1	1	1	1	1	1	1	1	1	1	1	1	1	1
305	cluster1273	Inner membrane thiol:disulfide oxidoreductase, DsbB-like	1	1	1	1	1	1	1	1	1	1	1	1	1	1	1	1	1	1
306	cluster1274	Integrase-recombinase protein XERCD family	1	1	1	1	1	1	1	1	1	1	1	1	1	1	1	1	1	1
307	cluster1275	Para-aminobenzoate synthase, aminase component (EC 2.6.1.85); Aminodeoxychorismate lyase (EC 4.1.3.38)	1	1	1	1	1	1	1	1	1	1	1	1	1	1	1	1	1	1
308	cluster1276	Para-aminobenzoate synthase, amidotransferase component (EC 2.6.1.85)	1	1	1	1	1	1	1	1	1	1	1	1	1	1	1	1	1	1
309	cluster1277	UDP-N-acetylglucosamine 1-carboxyvinyltransferase (EC 2.5.1.7)	1	1	1	1	1	1	1	1	1	1	1	1	1	1	1	1	1	1
310	cluster1278	Molybdopterin molybdenumtransferase (EC 2.10.1.1)	1	1	1	1	1	1	1	1	1	1	1	1	1	1	1	1	1	1
311	cluster1279	Bis-ABC ATPase Uup	1	1	1	1	1	1	1	1	1	1	1	1	1	1	1	1	1	1
312	cluster128	Thiamin-phosphate pyrophosphorylase (EC 2.5.1.3)	1	1	1	1	1	1	1	1	1	1	1	1	1	1	1	1	1	1
313	cluster1280	Two-component system sensor histidine kinase	1	1	1	1	1	1	1	1	1	1	1	1	1	1	1	1	1	1
314	cluster1281	Two-component transcriptional response regulator, LuxR family	1	1	1	1	1	1	1	1	1	1	1	1	1	1	1	1	1	1
315	cluster1282	Cytochrome d ubiquinol oxidase subunit II (EC 1.10.3.-)	1	1	1	1	1	1	1	1	1	1	1	1	1	1	1	1	1	1
316	cluster1283	D-3-phosphoglycerate dehydrogenase (EC 1.1.1.95)	1	1	1	1	1	1	1	1	1	1	1	1	1	1	1	1	1	1
317	cluster1284	Putative periplasmic protein	1	1	1	1	1	1	1	1	1	1	1	1	1	1	1	1	1	1
318	cluster1285	SSU ribosomal protein S1p	1	1	1	1	1	1	1	1	1	1	1	1	1	1	1	1	1	1
319	cluster1286	4-hydroxy-3-methylbut-2-enyl diphosphate reductase (EC 1.17.7.4)	1	1	1	1	1	1	1	1	1	1	1	1	1	1	1	1	1	1
320	cluster1287	3-phosphoshikimate 1-carboxyvinyltransferase (EC 2.5.1.19)	1	1	1	1	1	1	1	1	1	1	1	1	1	1	1	1	1	1
321	cluster1288	Phenylalanyl-tRNA synthetase beta chain (EC 6.1.1.20)	1	1	1	1	1	1	1	1	1	1	1	1	1	1	1	1	1	1
322	cluster1289	Phenylalanyl-tRNA synthetase alpha chain (EC 6.1.1.20)	1	1	1	1	1	1	1	1	1	1	1	1	1	1	1	1	1	1
323	cluster129	Hydroxymethylpyrimidine kinase (EC 2.7.1.49); Hydroxymethylpyrimidine phosphate kinase ThiD (EC 2.7.4.7)	1	1	1	1	1	1	1	1	1	1	1	1	1	1	1	1	1	1
324	cluster1290	HIT family protein	1	1	1	1	1	1	1	1	1	1	1	1	1	1	1	1	1	1
325	cluster1291	DJ-1/YajL/PfpI superfamily, includes chaperone protein YajL (former ThiJ), parkinsonism-associated protein DJ-1, peptidases PfpI, Hsp31	1	1	1	1	1	1	1	1	1	1	1	1	1	1	1	1	1	1
326	cluster1292	ABC transporter, permease protein (cluster 3, basic aa/glutamine/opines)	1	1	1	1	1	1	1	1	1	1	1	1	1	1	1	1	1	1
327	cluster1293	ABC transporter, ATP-binding protein (cluster 3, basic aa/glutamine/opines)	1	1	1	1	1	1	1	1	1	1	1	1	1	1	1	1	1	1
328	cluster1294	Putative amino-acid transport protein	1	1	1	1	1	1	1	1	1	1	1	1	1	1	1	1	1	1
329	cluster1295	tRNA (cytidine(34)-2'-O)-methyltransferase (EC 2.1.1.207)	1	1	1	1	1	1	1	1	1	1	1	1	1	1	1	1	1	1
330	cluster1296	Alanine racemase (EC 5.1.1.1)	1	1	1	1	1	1	1	1	1	1	1	1	1	1	1	1	1	1
331	cluster1297	Putative periplasmic protein	1	1	1	1	1	1	1	1	1	1	1	1	1	1	1	1	1	1
332	cluster1298	Copper metallochaperone PCu(A)C, inserts Cu(I) into cytochrome oxidase subunit II	1	1	1	1	1	1	1	1	1	1	1	1	1	1	1	1	1	1
333	cluster1299	FIG00638667: hypothetical protein	1	1	1	1	1	1	1	1	1	1	1	1	1	1	1	1	1	1
335	cluster130	Endonuclease III (EC 4.2.99.18)	1	1	1	1	1	1	1	1	1	1	1	1	1	1	1	1	1	1
336	cluster1300	Cytochrome oxidase biogenesis protein Sco1/SenC/PrrC, thiol-disulfide reductase involved in Cu(I) insertion into CoxII Cu(A) center	1	1	1	1	1	1	1	1	1	1	1	1	1	1	1	1	1	1
337	cluster1301	Cysteine synthase (EC 2.5.1.47)	1	1	1	1	1	1	1	1	1	1	1	1	1	1	1	1	1	1
338	cluster1302	DNA-binding protein HU	1	1	1	1	1	1	1	1	1	1	1	1	1	1	1	1	1	1
339	cluster1303	Campylobacter invasion antigen B (CiaB)	1	1	1	1	1	1	1	1	1	1	1	1	1	1	1	1	1	1
340	cluster1304	Putative acyl-CoA thioester hydrolase (EC 3.1.2.-)	1	1	1	1	1	1	1	1	1	1	1	1	1	1	1	1	1	1
341	cluster1305	Carbon starvation protein A	1	1	1	1	1	1	1	1	1	1	1	1	1	1	1	1	1	1
342	cluster1306	Ribose-phosphate pyrophosphokinase (EC 2.7.6.1)	1	1	1	1	1	1	1	1	1	1	1	1	1	1	1	1	1	1
343	cluster1307	ABC transporter, permease protein PebF (cluster 3, basic aa/glutamine/opines)	1	1	1	1	1	1	1	1	1	1	1	1	1	1	1	1	1	1
344	cluster1308	ABC transporter, permease protein PebE (cluster 3, basic aa/glutamine/opines)	1	1	1	1	1	1	1	1	1	1	1	1	1	1	1	1	1	1
345	cluster1309	ABC transporter, substrate-binding protein PebA (cluster 3, basic aa/glutamine/opines)	1	1	1	1	1	1	1	1	1	1	1	1	1	1	1	1	1	1
346	cluster131	ATP/GTP-binding protein	1	1	1	1	1	1	1	1	1	1	1	1	1	1	1	1	1	1
347	cluster1310	ABC transporter, ATP-binding protein PebC (cluster 3, basic aa/glutamine/opines)	1	1	1	1	1	1	1	1	1	1	1	1	1	1	1	1	1	1
348	cluster1311	Chemotaxis protein methyltransferase CheR (EC 2.1.1.80)	1	1	1	1	1	1	1	1	1	1	1	1	1	1	1	1	1	1
349	cluster1312	Chemotaxis response regulator protein-glutamate methylesterase CheB (EC 3.1.1.61)	1	1	1	1	1	1	1	1	1	1	1	1	1	1	1	1	1	1
350	cluster1313	Ribose-5-phosphate isomerase B (EC 5.3.1.6)	1	1	1	1	1	1	1	1	1	1	1	1	1	1	1	1	1	1
351	cluster1314	Membrane protein	1	1	1	1	1	1	1	1	1	1	1	1	1	1	1	1	1	1
352	cluster1315	Adenine phosphoribosyltransferase (EC 2.4.2.7)	1	1	1	1	1	1	1	1	1	1	1	1	1	1	1	1	1	1
353	cluster1316	Membrane protein	1	1	1	1	1	1	1	1	1	1	1	1	1	1	1	1	1	1
354	cluster1317	Cytosol aminopeptidase PepA (EC 3.4.11.1)	1	1	1	1	1	1	1	1	1	1	1	1	1	1	1	1	1	1
355	cluster1318	GTP-binding and nucleic acid-binding protein YchF	1	1	1	1	1	1	1	1	1	1	1	1	1	1	1	1	1	1
356	cluster1319	Uncharacterized protein YgeA of aspartate/glutamate/hydantoin racemase family	1	1	1	1	1	1	1	1	1	1	1	1	1	1	1	1	1	1
357	cluster132	Transcription-repair coupling factor	1	1	1	1	1	1	1	1	1	1	1	1	1	1	1	1	1	1
358	cluster1320	Argininosuccinate lyase (EC 4.3.2.1)	1	1	1	1	1	1	1	1	1	1	1	1	1	1	1	1	1	1
359	cluster1321	Phosphoenolpyruvate carboxykinase [ATP] (EC 4.1.1.49)	1	1	1	1	1	1	1	1	1	1	1	1	1	1	1	1	1	1
360	cluster1322	Oxaloacetate decarboxylase Na(+) pump, alpha chain (EC 4.1.1.3)	1	1	1	1	1	1	1	1	1	1	1	1	1	1	1	1	1	1
361	cluster1323	Putative transmembrane transport protein	1	1	1	1	1	1	1	1	1	1	1	1	1	1	1	1	1	1
362	cluster1324	Sodium-dependent transporter, SNF family	1	1	1	1	1	1	1	1	1	1	1	1	1	1	1	1	1	1
363	cluster1325	ATP synthase F0 sector subunit c (EC 3.6.3.14)	1	1	1	1	1	1	1	1	1	1	1	1	1	1	1	1	1	1
364	cluster1326	Uracil-DNA glycosylase, family 1 (EC 3.2.2.27)	1	1	1	1	1	1	1	1	1	1	1	1	1	1	1	1	1	1
365	cluster1327	Aspartate ammonia-lyase (EC 4.3.1.1)	1	1	1	1	1	1	1	1	1	1	1	1	1	1	1	1	1	1
366	cluster1328	Anaerobic C4-dicarboxylate transporter DcuA	1	1	1	1	1	1	1	1	1	1	1	1	1	1	1	1	1	1
367	cluster1329	FIG00545237: hypothetical protein	1	1	1	1	1	1	1	1	1	1	1	1	1	1	1	1	1	1
368	cluster133	Polymer-forming bactofilin	1	1	1	1	1	1	1	1	1	1	1	1	1	1	1	1	1	1
369	cluster1330	putative lipoprotein	1	1	1	1	1	1	1	1	1	1	1	1	1	1	1	1	1	1
370	cluster1331	tRNA ho5U(34) carboxymethyltransferase	1	1	1	1	1	1	1	1	1	1	1	1	1	1	1	1	1	1
371	cluster1332	Hot dog fold protein HP0420	1	1	1	1	1	1	1	1	1	1	1	1	1	1	1	1	1	1
372	cluster1333	putative lipoprotein	1	1	1	1	1	1	1	1	1	1	1	1	1	1	1	1	1	1
373	cluster1334	Thermonuclease family protein	1	1	1	1	1	1	1	1	1	1	1	1	1	1	1	1	1	1
374	cluster1335	Cytosol nonspecific dipeptidase (EC 3.4.13.18)	1	1	1	1	1	1	1	1	1	1	1	1	1	1	1	1	1	1
375	cluster1336	Transmembrane transport protein	1	1	1	1	1	1	1	1	1	1	1	1	1	1	1	1	1	1
376	cluster1337	ABC transporter, substrate-binding protein (cluster 3, basic aa/glutamine/opines)	1	1	1	1	1	1	1	1	1	1	1	1	1	1	1	1	1	1
377	cluster1338	LSU ribosomal protein L21p	1	1	1	1	1	1	1	1	1	1	1	1	1	1	1	1	1	1
378	cluster1339	Surface-exposed lipoprotein JlpA	1	1	1	1	1	1	1	1	1	1	1	1	1	1	1	1	1	1
379	cluster134	Peptidase, M23/M37 family	1	1	1	1	1	1	1	1	1	1	1	1	1	1	1	1	1	1
380	cluster1340	UPF0246 protein YaaA	1	1	1	1	1	1	1	1	1	1	1	1	1	1	1	1	1	1
381	cluster1341	putative membrane protein	1	1	1	1	1	1	1	1	1	1	1	1	1	1	1	1	1	1
382	cluster1342	Putative oxidoreductase ferredoxin-type protein, clusters with CPO	1	1	1	1	1	1	1	1	1	1	1	1	1	1	1	1	1	1
383	cluster1343	Coproporphyrinogen III oxidase, oxygen-independent (EC 1.3.99.22)	1	1	1	1	1	1	1	1	1	1	1	1	1	1	1	1	1	1
384	cluster1344	FIG00469386: hypothetical protein	1	1	1	1	1	1	1	1	1	1	1	1	1	1	1	1	1	1
385	cluster1345	Ornithine carbamoyltransferase (EC 2.1.3.3)	1	1	1	1	1	1	1	1	1	1	1	1	1	1	1	1	1	1
386	cluster1346	Porphobilinogen synthase (EC 4.2.1.24)	1	1	1	1	1	1	1	1	1	1	1	1	1	1	1	1	1	1
387	cluster1347	GTP cyclohydrolase II (EC 3.5.4.25)	1	1	1	1	1	1	1	1	1	1	1	1	1	1	1	1	1	1
388	cluster1348	LSU ribosomal protein L27p	1	1	1	1	1	1	1	1	1	1	1	1	1	1	1	1	1	1
389	cluster1349	16S rRNA (guanine(527)-N(7))-methyltransferase (EC 2.1.1.170)	1	1	1	1	1	1	1	1	1	1	1	1	1	1	1	1	1	1
390	cluster135	Dihydrofolate synthase (EC 6.3.2.12); Folylpolyglutamate synthase (EC 6.3.2.17)	1	1	1	1	1	1	1	1	1	1	1	1	1	1	1	1	1	1
391	cluster1350	Putative periplasmic protein	1	1	1	1	1	1	1	1	1	1	1	1	1	1	1	1	1	1
392	cluster1351	UPF0324 inner membrane protein YeiH	1	1	1	1	1	1	1	1	1	1	1	1	1	1	1	1	1	1
393	cluster1352	Transcriptional regulator, LysR family	1	1	1	1	1	1	1	1	1	1	1	1	1	1	1	1	1	1
394	cluster1353	RNA polymerase sigma factor RpoD	1	1	1	1	1	1	1	1	1	1	1	1	1	1	1	1	1	1
395	cluster1354	phosphohistidine phosphatase SixA, putative	1	1	1	1	1	1	1	1	1	1	1	1	1	1	1	1	1	1
396	cluster1355	Integral membrane protein	1	1	1	1	1	1	1	1	1	1	1	1	1	1	1	1	1	1
397	cluster1356	Putative periplasmic protein	1	1	1	1	1	1	1	1	1	1	1	1	1	1	1	1	1	1
398	cluster1357	ATP-dependent zinc metalloprotease HP0286	1	1	1	1	1	1	1	1	1	1	1	1	1	1	1	1	1	1
399	cluster1358	tRNA t(6)A37-methylthiotransferase (EC 2.8.4.5)	1	1	1	1	1	1	1	1	1	1	1	1	1	1	1	1	1	1
400	cluster1359	GTP-binding protein Obg	1	1	1	1	1	1	1	1	1	1	1	1	1	1	1	1	1	1
401	cluster136	FIG00469765: hypothetical protein	1	1	1	1	1	1	1	1	1	1	1	1	1	1	1	1	1	1
402	cluster1360	Uncharacterized integral membrane protein HP0284	1	1	1	1	1	1	1	1	1	1	1	1	1	1	1	1	1	1
403	cluster1361	3-dehydroquinate synthase (EC 4.2.3.4)	1	1	1	1	1	1	1	1	1	1	1	1	1	1	1	1	1	1
404	cluster1362	TrkA domain protein HP0282	1	1	1	1	1	1	1	1	1	1	1	1	1	1	1	1	1	1
405	cluster1363	Queuine tRNA-ribosyltransferase (EC 2.4.2.29)	1	1	1	1	1	1	1	1	1	1	1	1	1	1	1	1	1	1
406	cluster1364	Magnesium and cobalt transport protein CorA	1	1	1	1	1	1	1	1	1	1	1	1	1	1	1	1	1	1
407	cluster1365	Membrane protein	1	1	1	1	1	1	1	1	1	1	1	1	1	1	1	1	1	1
412	cluster137	Probable lipoprotein Cj1090c	1	1	1	1	1	1	1	1	1	1	1	1	1	1	1	1	1	1
417	cluster1374	Protein translocase subunit YajC	1	1	1	1	1	1	1	1	1	1	1	1	1	1		1	1	1
418	cluster1375	Putative amino acid activating enzyme (EC 6.3.2.-)	1	1	1	1		1	1	1	1	1	1	1	1	1	1	1	1	1
420	cluster1377	Pseudaminic acid synthase (EC 2.5.1.97)	1	1	1	1	1		1	1	1	1	1	1	1	1	1	1	1	1
421	cluster1378	Ferrous iron transporter-associated protein FeoA	1	1	1	1	1	1	1	1	1	1		1	1	1	1	1	1	1
423	cluster138	Leucyl-tRNA synthetase (EC 6.1.1.4)	1	1	1	1	1	1	1	1	1	1	1	1	1	1	1	1	1	1
424	cluster1380	Cytochrome c oxidase (cbb3-type) subunit CcoQ (EC 1.9.3.1)	1	1	1	1	1	1	1	1	1	1	1	1	1	1		1	1	1
425	cluster1381	Protein PhnA	1	1	1	1	1	1	1	1	1	1	1	1	1	1	1	1	1
426	cluster1382	UPF0053 inner membrane protein YgdQ	1	1	1	1	1	1	1	1	1	1	1	1	1	1	1	1	1
427	cluster1383	Phosphoribosylglycinamide formyltransferase (EC 2.1.2.2)	1	1	1	1	1	1	1	1	1	1	1	1	1	1	1	1	1
428	cluster1384	NAD(P)H-hydrate epimerase (EC 5.1.99.6); ADP-dependent (S)-NAD(P)H-hydrate dehydratase (EC 4.2.1.136)	1	1	1	1	1	1	1	1	1	1	1	1	1	1	1	1	1
429	cluster1385	FIG00469713: hypothetical protein	1	1	1	1	1	1	1	1	1	1	1	1	1	1	1	1	1
430	cluster1386	AAA+ ATPase superfamily protein YifB/ComM, associated with DNA recombination	1	1	1	1	1	1	1	1	1	1	1	1	1	1	1	1	1
431	cluster1387	Peptide deformylase (EC 3.5.1.88)	1	1	1	1	1	1	1	1	1	1	1	1	1	1	1	1	1
432	cluster1388	ATP-dependent Clp protease proteolytic subunit ClpP (EC 3.4.21.92)	1	1	1	1	1	1	1	1	1	1	1	1	1	1	1	1	1
433	cluster1389	Cell division trigger factor (EC 5.2.1.8)	1	1	1	1	1	1	1	1	1	1	1	1	1	1	1	1	1
434	cluster139	Protein translocase subunit SecF	1	1	1	1	1	1	1	1	1	1	1	1	1	1	1	1	1	1
435	cluster1390	GTP cyclohydrolase I (EC 3.5.4.16) type 1	1	1	1	1	1	1	1	1	1	1	1	1	1	1	1	1	1
436	cluster1391	Flagellum-specific ATP synthase FliI	1	1	1	1	1	1	1	1	1	1	1	1	1	1	1	1	1
437	cluster1392	Biotin sulfoxide reductase (EC 1.-.-.-); Free methionine-(S)-sulfoxide reductase	1			1	1	2	1	1	1	2	1	1	2	1	1	1
438	cluster1393	Amidophosphoribosyltransferase (EC 2.4.2.14)	1	1	1	1	1	1	1	1	1	1	1	1	1	1	1	1	1
439	cluster1394	4-hydroxy-tetrahydrodipicolinate reductase (EC 1.17.1.8)	1	1	1	1	1	1	1	1	1	1	1	1	1	1	1	1	1
440	cluster1395	Replication-associated recombination protein RarA	1	1	1	1	1	1	1	1	1	1	1	1	1	1	1	1	1
441	cluster1396	FIG00638667: hypothetical protein	1	1	1	1	1	1	1	1	1	1	1	1	1	1	1	1	1
442	cluster1397	Putative periplasmic protein	1	1	1	1	1	1	1	1	1	1	1	1	1	1	1	1	1
443	cluster1398	Threonyl-tRNA synthetase (EC 6.1.1.3)	1	1		1	1	1	1	1	1	1	1	1	1	1	1	1	1	1
444	cluster1399	Translation initiation factor 3	1	1		1	1	1	1	1	1	1	1	1	1	1	1	1	1	1
446	cluster140	Protein translocase subunit SecD	1	1	1	1	1	1	1	1	1	1	1	1	1	1	1	1	1	1
447	cluster1400	DNA modification methylase (Adenine-specific methyltransferase) (EC 2.1.1.72)	1	1		1	1	1	1	1	1	1	1	1	1	1	1	1	1	1
448	cluster1401	FIG00470600: hypothetical protein	1	1	1	1	1	1	1	1	1	1	1	1		1	1	1	1	1
449	cluster1402	C4-dicarboxylate transporter	1	1	1	1	1	1	1	1	1	1	1	1	1	1	1		1	1
455	cluster1408	FIG00469638: hypothetical protein	1	1	1	1	1	1	1	1	1			1	1	1	1	1	1	1
456	cluster1409	Putative acyl carrier protein	1	1	1	1		1	1	1	1	1	1	1	1	1		1	1	1
457	cluster141	Apolipoprotein N-acyltransferase; Copper homeostasis protein CutE	1	1	1	1	1	1	1	1	1	1	1	1	1	1	1	1	1	1
458	cluster1410	FIG00470572: hypothetical protein	1	1	1	1		1	1	1	1	1	1	1	1	1	1		1	1
460	cluster1412	CRISPR-associated endonuclease Cas9	1	1	1	1	1		1	1	1			1			2	1	2	2
461	cluster1413	Homolog of BLC protein	1		1	1	1	1	1	1	1	1	1	1	1	1	1	1	1
462	cluster1414	Putative lipoprotein, similar to CjrA of Escherichia coli O164	1	1	1	1		1	1	1	1	1	1	1	1	1	1		1	1
463	cluster1415	Putative outer membrane siderophore receptor	1	1	1	1		1	1	1	1	1	1	1	1	1	1		1	1
464	cluster1416	Ferric siderophore transport system, biopolymer transport protein ExbB	1	1	1	1		1	1	1	1	1	1	1	1	1	1		1	1
465	cluster1417	Ferric siderophore transport system, biopolymer transport protein ExbD	1	1	1	1		1	1	1	1	1	1	1	1	1	1		1	1
466	cluster1418	putative TonB-dependent receptor	1	1	1	1		1	1	1	1	1	1	1	1	1	1		1	1
467	cluster1419	Undecaprenyl-diphosphatase (EC 3.6.1.27)	1	1		1	1	1	1	1	1	1	1	1	1	1	1	1	1
468	cluster142	FIG00469787: hypothetical protein	1	1	1	1	1	1	1	1	1	1	1	1	1	1	1	1	1	1
469	cluster1420	FIG00470474: hypothetical protein	1	1	1	1	1	1		1	1	1	1		1	1	1	1	1	1
470	cluster1421	McrBC restriction endonuclease system, McrB subunit, putative	1	1	1	1	1	1		1	1	1	1		1	1	1	1	1	1
471	cluster1422	FIG00470444: hypothetical protein	1	1	1	1		1	1	1	1	1	1	1	1	1	1		1	1
472	cluster1423	Putative periplasmic protein	1	1	1	1		1	1	1	1	1	1	1	1	1	1		1	1
473	cluster1424	Homoserine O-succinyltransferase (EC 2.3.1.46)	1	1	1	1		1	1	1	1	1	1	1	1	1	1		1	1
474	cluster1425	O-acetylhomoserine sulfhydrylase (EC 2.5.1.49); O-succinylhomoserine sulfhydrylase (EC 2.5.1.48)	1	1	1	1		1	1	1	1	1	1	1	1	1	1		1	1
475	cluster1426	Predicted D-lactate dehydrogenase, Fe-S protein, FAD/FMN-containing	1	1	1	1		1	1	1	1	1	1	1	1	1	1		1	1
476	cluster1427	Zinc transporter ZupT	1			1	1	1	1	1	1	1	1	1	1	1	1	1	1	1
477	cluster1428	Ammonium transporter	1	1	1	1		1	1	1	1	1	1	1	1	1	1		1	1
478	cluster1429	FIG00973752: TolA-like membrane protein	1	1	1	1		1	1	1	1	1	1	1	1	1	1		1	1
479	cluster143	S-adenosylmethionine synthetase (EC 2.5.1.6)	1	1	1	1	1	1	1	1	1	1	1	1	1	1	1	1	1	1
480	cluster1430	Bacteriocin resistance protein; peptidase C39	1	1	1	1		1	1	1	1	1	1	1	1	1	1		1	1
481	cluster1431	putative TonB-dependent receptor	1	1	1	1		1	1	1	1	1	1	1	1	1	1		1	1
482	cluster1432	Ferric receptor CfrA	1	1	1	1		1	1	1	1	1	1	1	1	1	1		1	1
490	cluster144	Serine/threonine:Na+ symporter SstT	1	1	1	1	1	1	1	1	1	1	1	1	1	1	1	1	1	1
501	cluster145	Aspartate carbamoyltransferase (EC 2.1.3.2)	1	1	1	1	1	1	1	1	1	1	1	1	1	1	1	1	1	1
503	cluster1451	Legionaminic acid biosynthesis protein PtmG	1	1	1	1	1	1	1	1	1			1	1	1	1		1	1
504	cluster1452	Aspartate 1-decarboxylase (EC 4.1.1.11)	1		1	1	1	1	1	1	1	1	1	1	1	1	1		1
505	cluster1453	Pantoate--beta-alanine ligase (EC 6.3.2.1)	1		1	1	1	1	1	1	1	1	1	1	1	1	1		1
506	cluster1454	3-methyl-2-oxobutanoate hydroxymethyltransferase (EC 2.1.2.11)	1		1	1	1	1	1	1	1	1	1	1	1	1	1		1
508	cluster1456	Uncharacterized MFS-type transporter	1	1		1		1	1	1	1	2	1	1	1	1	1			1
512	cluster146	Oligoendopeptidase F-like protein	1	1	1	1	1	1	1	1	1	1	1	1	1	1	1	1	1	1
514	cluster1461	putative cytochrome C-type haem-binding periplasmic protein	1			1	1	1	1	1	1	1	1	1	1	1	1	1
515	cluster1462	Putative acetyltransferase (EC 2.3.1.-)	1			1	1	1	1	1	1	1	1	1	1	1	1	1
516	cluster1463	Transcriptional regulator, IclR family	1	1		1		1	1	1	1	1	1	1	1	1	1			1
517	cluster1464	Dihydrodipicolinate synthase family	1	1		1		1	1	1	1	1	1	1	1	1	1			1
518	cluster1465	Altronate dehydratase (EC 4.2.1.7)	1	1		1		1	1	1	1	1	1	1	1	1	1			1
519	cluster1466	Altronate dehydratase (EC 4.2.1.7)	1	1		1		1	1	1	1	1	1	1	1	1	1			1
520	cluster1467	L-fuco-beta-pyranose dehydrogenase, type 2 (EC 1.1.1.122)	1	1		1		1	1	1	1	1	1	1	1	1	1			1
521	cluster1468	Fucose permease	1	1		1		1	1	1	1	1	1	1	1	1	1			1
522	cluster1469	L-fuconolactone hydrolase	1	1		1		1	1	1	1	1	1	1	1	1	1			1
523	cluster147	FIG00469468: hypothetical protein	1	1	1	1	1	1	1	1	1	1	1	1	1	1	1	1	1	1
524	cluster1470	L-fucose mutarotase (EC 5.1.3.29)	1	1		1		1	1	1	1	1	1	1	1	1	1			1
525	cluster1471	Aldehyde dehydrogenase A (EC 1.2.1.22); Glycolaldehyde dehydrogenase (EC 1.2.1.21)	1	1		1		1	1	1	1	1	1	1	1	1	1			1
526	cluster1472	FIG00470965: hypothetical protein	1	1	1	1		1	1	1	1	1	1	1			1		1	1
534	cluster148	ATP-dependent DNA helicase UvrD/PcrA/Rep, epsilon proteobacterial type 2	1	1	1	1	1	1	1	1	1	1	1	1	1	1	1	1	1	1
545	cluster149	tRNA pseudouridine(55) synthase (EC 5.4.99.25)	1	1	1	1	1	1	1	1	1	1	1	1	1	1	1	1	1	1
554	cluster1498	CRISPR-associated protein Cas2	1	1	1	1	1		1	1	1			1			1	1	1	1
555	cluster1499	CRISPR-associated protein Cas1	1	1	1	1	1		1	1	1			1			1	1	1	1
557	cluster150	Histidine permease YuiF	1	1	1	1	1	1	1	1	1	1	1	1	1	1	1	1	1	1
568	cluster151	Na+/H+ antiporter NhaA type	1	1	1	1	1	1	1	1	1	1	1	1	1	1	1	1	1	1
572	cluster1513	2-hydroxymuconate tautomerase-like protein				1		1	1	1	1	1	1	1	1	1	1	1
573	cluster1514	FIG00469667: hypothetical protein	1		1	1			1	1	1	1		1	1	1	1		1
578	cluster1519	FIG00638667: hypothetical protein	1			1		1	1	1	1	1	1	1	1	1	1
579	cluster152	Carbon storage regulator	1	1	1	1	1	1	1	1	1	1	1	1	1	1	1	1	1	1
581	cluster1521	Class D beta-lactamase (EC 3.5.2.6) => OXA-184 family	1	1		1	1		1	1	1	1		1			1	1		1
582	cluster1522	Small hydrophobic protein	1			1		1	1	1	1	1	1	1	1	1	1
590	cluster153	4-diphosphocytidyl-2-C-methyl-D-erythritol kinase (EC 2.7.1.148)	1	1	1	1	1	1	1	1	1	1	1	1	1	1	1	1	1	1
596	cluster1535	putative membrane protein				1		1	1	1	1	1	1	1	1	1	1
597	cluster1536	Membrane protein				1		1	1	1	1	1	1	1	1	1	1
598	cluster1537	Membrane protein				1		1	1	1	1	1	1	1	1	1	1
601	cluster154	tmRNA-binding protein SmpB	1	1	1	1	1	1	1	1	1	1	1	1	1	1	1	1	1	1
602	cluster1540	FIG00470039: hypothetical protein	1	1		1			1	1	1	1	1	1	1		1
603	cluster1541	Probable lipoprotein Cj0818-related protein	1			1		1	1	1	1		1	1	1	1	1
612	cluster155	Possible periplasmic thioredoxin	1	1	1	1	1	1	1	1	1	1	1	1	1	1	1	1	1	1
621	cluster1558	Inner membrane protein YihY, formerly thought to be RNase BN				1		1	1	1	1	1	1	1	1	1
623	cluster156	ATP-dependent Clp protease adaptor protein ClpS	1	1	1	1	1	1	1	1	1	1	1	1	1	1	1	1	1	1
629	cluster1565	site-specific recombinase, phage integrase family		1	1	1	1			1	1	1		1		1	1
630	cluster1566	FIG00472425: hypothetical protein		1	1	1	1			1	1	1		1		1	1
631	cluster1567	FIG00469568: hypothetical protein		1	1	1	1			1	1	1		1		1	1
632	cluster1568	FIG00471005: hypothetical protein		1	1	1	1			1	1	1		1		1	1
634	cluster157	Leucyl/phenylalanyl-tRNA--protein transferase (EC 2.3.2.6)	1	1	1	1	1	1	1	1	1	1	1	1	1	1	1	1	1	1
645	cluster158	MarC family integral membrane protein	1	1	1	1	1	1	1	1	1	1	1	1	1	1	1	1	1	1
656	cluster159	Peptide-methionine (R)-S-oxide reductase MsrB (EC 1.8.4.12)	1	1	1	1	1	1	1	1	1	1	1	1	1	1	1	1	1	1
664	cluster1597	FIG00469623: hypothetical protein			1	1			1	1	1					1	1	1	1
668	cluster160	FIG00005326: uncharacterized protein	1	1	1	1	1	1	1	1	1	1	1	1	1	1	1	1	1	1
679	cluster161	Na+/H+ antiporter NhaA type	1	1	1	1	1	1	1	1	1	1	1	1	1	1	1	1	1	1
690	cluster162	CDP-diacylglycerol--serine O-phosphatidyltransferase (EC 2.7.8.8)	1	1	1	1	1	1	1	1	1	1	1	1	1	1	1	1	1	1
701	cluster163	Phosphatidylserine decarboxylase-related protein	1	1	1	1	1	1	1	1	1	1	1	1	1	1	1	1	1	1
712	cluster164	Cell division-associated, ATP-dependent zinc metalloprotease FtsH	1	1	1	1	1	1	1	1	1	1	1	1	1	1	1	1	1	1
723	cluster165	Ribosomal protein L11 methyltransferase	1	1	1	1	1	1	1	1	1	1	1	1	1	1	1	1	1	1
734	cluster166	Chemotaxis regulator - transmits chemoreceptor signals to flagellar motor components CheY	1	1	1	1	1	1	1	1	1	1	1	1	1	1	1	1	1	1
742	cluster1667	Adenine-specific methyltransferase (EC 2.1.1.72)		1	1	1				1	1	1		1		1	1
745	cluster167	UDP-N-acetylglucosamine 4,6-dehydratase (EC 4.2.1.135)	1	1	1	1	1	1	1	1	1	1	1	1	1	1	1	1	1	1
746	cluster1670	FIG00470627: hypothetical protein		1	1	1				1	1	1		1		1	1
756	cluster168	UDP-N-acetylbacillosamine transaminase (EC 2.6.1.34)	1	1	1	1	1	1	1	1	1	1	1	1	1	1	1	1	1	1
767	cluster169	UDP-N-acetylbacillosamine N-acetyltransferase (EC 2.3.1.203)	1	1	1	1	1	1	1	1	1	1	1	1	1	1	1	1	1	1
778	cluster17	Major antigenic peptide PEB2	1	1	2	1	1	1	2	1	1	2	2	2	2	1	1	1	1	1
779	cluster170	Undecaprenyl phosphate N,N'-diacetylbacillosamine 1-phosphate transferase (EC 2.7.8.36)	1	1	1	1	1	1	1	1	1	1	1	1	1	1	1	1	1	1
790	cluster171	N,N'-diacetylbacillosaminyl-diphospho-undecaprenol alpha-1,3-N-acetylgalactosaminyltransferase (ED 2.4.1.290)	1	1	1	1	1	1	1	1	1	1	1	1	1	1	1	1	1	1
801	cluster172	Probable lipoprotein nlpC precursor	1	1	1	1	1	1	1	1	1	1	1	1	1	1	1	1	1	1
812	cluster173	Oligosaccharyltransferase PglB (EC 2.4.1.119)	1	1	1	1	1	1	1	1	1	1	1	1	1	1	1	1	1	1
823	cluster174	N-acetylgalactosamine-N,N'-diacetylbacillosaminyl-diphospho-undecaprenol 4-alpha-N-acetylgalactosaminyltransferase (EC 2.4.1.291)	1	1	1	1	1	1	1	1	1	1	1	1	1	1	1	1	1	1
826	cluster1742	FIG00470644: hypothetical protein		2	1	1				1	1			1			1
834	cluster175	GalNAc(5)-diNAcBac-PP-undecaprenol beta-1,3-glucosyltransferase (EC 2.4.1.293)	1	1	1	1	1	1	1	1	1	1	1	1	1	1	1	1	1	1
845	cluster176	GalNAc-alpha-(1->4)-GalNAc-alpha-(1->3)-diNAcBac-PP-undecaprenol alpha- 1,4-N-acetyl-D-galactosaminyltransferase (EC 2.4.1.292)	1	1	1	1	1	1	1	1	1	1	1	1	1	1	1	1	1	1
855	cluster1769	RloG protein, putative		1	1	1				1	1			1			1
856	cluster177	Multi-drug resistance efflux ABC transporter, permease/ATP-binding protein HetA	1	1	1	1	1	1	1	1	1	1	1	1	1	1	1	1	1	1
857	cluster1770	FIG00469392: hypothetical protein		1	1	1				1	1			1			1
867	cluster178	UDP-glucose 4-epimerase (EC 5.1.3.2)	1	1	1	1	1	1	1	1	1	1	1	1	1	1	1	1	1	1
878	cluster179	Polysaccharide biosynthesis protein WlaX	1	1	1	1	1	1	1	1	1	1	1	1	1	1	1	1	1	1
890	cluster180	Lipopolysaccharide core heptosyltransferase I	1	1	1	1	1	1	1	1	1	1	1	1	1	1	1	1	1	1
901	cluster181	Lipid A biosynthesis lauroyl acyltransferase (EC 2.3.1.241)	1	1	1	1	1	1	1	1	1	1	1	1	1	1	1	1	1	1
912	cluster182	Glutamate racemase (EC 5.1.1.3)	1	1	1	1	1	1	1	1	1	1	1	1	1	1	1	1	1	1
923	cluster183	Putative two-domain glycosyltransferase	1	1	1	1	1	1	1	1	1	1	1	1	1	1	1	1	1	1
934	cluster184	Beta-1,3-galactosyltransferase; Beta-1,4-galactosyltransferase	1	1	1	1	1	1	1	1	1	1	1	1	1	1	1	1	1	1
945	cluster185	ADP-heptose--lipooligosaccharide heptosyltransferase II	1	1	1	1	1	1	1	1	1	1	1	1	1	1	1	1	1	1
956	cluster186	Methionine aminopeptidase (EC 3.4.11.18)	1	1	1	1	1	1	1	1	1	1	1	1	1	1	1	1	1	1
967	cluster187	D-sedoheptulose 7-phosphate isomerase (EC 5.3.1.28)	1	1	1	1	1	1	1	1	1	1	1	1	1	1	1	1	1	1
978	cluster188	D-glycero-beta-D-manno-heptose 1-phosphate adenylyltransferase (EC 2.7.7.70); D-glycero-beta-D-manno-heptose-7-phosphate kinase (EC 2.7.1.167)	1	1	1	1	1	1	1	1	1	1	1	1	1	1	1	1	1	1
989	cluster189	ADP-L-glycero-D-manno-heptose-6-epimerase (EC 5.1.3.20)	1	1	1	1	1	1	1	1	1	1	1	1	1	1	1	1	1	1
1001	cluster190	D-glycero-beta-D-manno-heptose-1,7-bisphosphate 7-phosphatase (EC 3.1.3.82)	1	1	1	1	1	1	1	1	1	1	1	1	1	1	1	1	1	1
1012	cluster191	Cytochrome C553 (soluble cytochrome f)	1	1	1	1	1	1	1	1	1	1	1	1	1	1	1	1	1	1
1023	cluster192	Type cbb3 cytochrome oxidase biogenesis protein CcoS, involved in heme b insertion	1	1	1	1	1	1	1	1	1	1	1	1	1	1	1	1	1	1
1034	cluster193	Lead, cadmium, zinc and mercury transporting ATPase (EC 3.6.3.3) (EC 3.6.3.5); Copper-translocating P-type ATPase (EC 3.6.3.4)	1	1	1	1	1	1	1	1	1	1	1	1	1	1	1	1	1	1
1045	cluster194	Transcription termination factor Rho	1	1	1	1	1	1	1	1	1	1	1	1	1	1	1	1	1	1
1055	cluster1949	Type I restriction-modification system, DNA-methyltransferase subunit M (EC 2.1.1.72); Type I restriction-modification system, specificity subunit S				1				1	1					1
1056	cluster195	DNA polymerase III subunits gamma and tau (EC 2.7.7.7)	1	1	1	1	1	1	1	1	1	1	1	1	1	1	1	1	1	1
1067	cluster196	Lead, cadmium, zinc and mercury transporting ATPase (EC 3.6.3.3) (EC 3.6.3.5); Copper-translocating P-type ATPase (EC 3.6.3.4)	1	1	1	1	1	1	1	1	1	1	1	1	1	1	1	1	1	1
1078	cluster197	FIG00469751: hypothetical protein	1	1	1	1	1	1	1	1	1	1	1	1	1	1	1	1	1	1
1089	cluster198	Hypothetical protein Cj1162c	1	1	1	1	1	1	1	1	1	1	1	1	1	1	1	1	1	1
1100	cluster199	Cobalt/zinc/cadmium resistance protein CzcD	1	1	1	1	1	1	1	1	1	1	1	1	1	1	1	1	1	1
1113	cluster200	FIG00469836: hypothetical protein	1	1	1	1	1	1	1	1	1	1	1	1	1	1	1	1	1	1
1124	cluster201	Membrane protein	1	1	1	1	1	1	1	1	1	1	1	1	1	1	1	1	1	1
1135	cluster202	Membrane protein	1	1	1	1	1	1	1	1	1	1	1	1	1	1	1	1	1	1
1146	cluster203	L-lactate dehydrogenase (EC 1.1.1.27)	1	1	1	1	1	1	1	1	1	1	1	1	1	1	1	1	1	1
1157	cluster204	putative integral membrane protein (dedA homolog)	1	1	1	1	1	1	1	1	1	1	1	1	1	1	1	1	1	1
1168	cluster205	Peptidyl-prolyl cis-trans isomerase (EC 5.2.1.8)	1	1	1	1	1	1	1	1	1	1	1	1	1	1	1	1	1	1
1179	cluster206	Probable transcriptional regulatory protein YebC	1	1	1	1	1	1	1	1	1	1	1	1	1	1	1	1	1	1
1190	cluster207	Spermidine export protein MdtJ	1	1	1	1	1	1	1	1	1	1	1	1	1	1	1	1	1	1
1201	cluster208	FIG00545237: hypothetical protein	1	1	1	1	1	1	1	1	1	1	1	1	1	1	1	1	1	1
1212	cluster209	Spermidine export protein MdtI	1	1	1	1	1	1	1	1	1	1	1	1	1	1	1	1	1	1
1223	cluster21	Filamentous haemagglutinin domain protein	1	1	1	1	1	2	1	1	1	2	1	2	2	2	1		1	1
1224	cluster210	Arginyl-tRNA synthetase (EC 6.1.1.19)	1	1	1	1	1	1	1	1	1	1	1	1	1	1	1	1	1	1
1235	cluster211	Twin-arginine translocation protein TatA	1	1	1	1	1	1	1	1	1	1	1	1	1	1	1	1	1	1
1246	cluster212	Guanylate kinase (EC 2.7.4.8)	1	1	1	1	1	1	1	1	1	1	1	1	1	1	1	1	1	1
1257	cluster213	Highly acidic protein	1	1	1	1	1	1	1	1	1	1	1	1	1	1	1	1	1	1
1268	cluster214	Flagellar biosynthesis protein FliR	1	1	1	1	1	1	1	1	1	1	1	1	1	1	1	1	1	1
1279	cluster215	ABC transporter, ATP-binding protein	1	1	1	1	1	1	1	1	1	1	1	1	1	1	1	1	1	1
1290	cluster216	Translation elongation factor Ts	1	1	1	1	1	1	1	1	1	1	1	1	1	1	1	1	1	1
1301	cluster217	SSU ribosomal protein S2p (SAe)	1	1	1	1	1	1	1	1	1	1	1	1	1	1	1	1	1	1
1312	cluster218	Putative cyclopropane-fatty-acyl-phospholipid synthase (EC 2.1.1.79)	1	1	1	1	1	1	1	1	1	1	1	1	1	1	1	1	1	1
1323	cluster219	ABC transporter, substrate-binding protein (cluster 9, phospholipid)	1	1	1	1	1	1	1	1	1	1	1	1	1	1	1	1	1	1
1334	cluster22	Putative efflux pump	1	1	1	1	1	1	2	1	1	2	1	1	1	1	2	1	1	1
1335	cluster220	Ubiquinol-cytochrome C reductase, cytochrome C1 subunit	1	1	1	1	1	1	1	1	1	1	1	1	1	1	1	1	1	1
1346	cluster221	Ubiquinol-cytochrome C reductase, cytochrome B subunit (EC 1.10.2.2)	1	1	1	1	1	1	1	1	1	1	1	1	1	1	1	1	1	1
1357	cluster222	Ubiquinol-cytochrome C reductase iron-sulfur subunit (EC 1.10.2.2)	1	1	1	1	1	1	1	1	1	1	1	1	1	1	1	1	1	1
1368	cluster223	putative anion permease	1	1	1	1	1	1	1	1	1	1	1	1	1	1	1	1	1	1
1379	cluster224	tRNA-5-carboxymethylaminomethyl-2-thiouridine(34) synthesis protein MnmG	1	1	1	1	1	1	1	1	1	1	1	1	1	1	1	1	1	1
1390	cluster225	Signal transduction protein CetB, mediates an energy taxis response	1	1	1	1	1	1	1	1	1	1	1	1	1	1	1	1	1	1
1401	cluster226	Signal transduction protein CetA, mediates an energy taxis response	1	1	1	1	1	1	1	1	1	1	1	1	1	1	1	1	1	1
1412	cluster227	Signal transduction protein CetB, mediates an energy taxis response	1	1	1	1	1	1	1	1	1	1	1	1	1	1	1	1	1	1
1423	cluster228	Putative C4-dicarboxylate transport protein	1	1	1	1	1	1	1	1	1	1	1	1	1	1	1	1	1	1
1434	cluster229	Putative periplasmic protein	1	1	1	1	1	1	1	1	1	1	1	1	1	1	1	1	1	1
1446	cluster230	ABC transporter, ATP-binding protein (cluster 9, phospholipid)	1	1	1	1	1	1	1	1	1	1	1	1	1	1	1	1	1	1
1457	cluster231	Probable low-affinity inorganic phosphate transporter	1	1	1	1	1	1	1	1	1	1	1	1	1	1	1	1	1	1
1468	cluster232	Amidohydrolase	1	1	1	1	1	1	1	1	1	1	1	1	1	1	1	1	1	1
1479	cluster233	Glycerol-3-phosphate dehydrogenase [NAD(P)+] (EC 1.1.1.94)	1	1	1	1	1	1	1	1	1	1	1	1	1	1	1	1	1	1
1490	cluster234	Aspartyl-tRNA(Asn) amidotransferase subunit B (EC 6.3.5.6); Glutamyl-tRNA(Gln) amidotransferase subunit B (EC 6.3.5.7)	1	1	1	1	1	1	1	1	1	1	1	1	1	1	1	1	1	1
1501	cluster235	S-ribosylhomocysteine lyase (EC 4.4.1.21); Autoinducer-2 production protein LuxS	1	1	1	1	1	1	1	1	1	1	1	1	1	1	1	1	1	1
1512	cluster236	2-Oxobutyrate oxidase, putative	1	1	1	1	1	1	1	1	1	1	1	1	1	1	1	1	1	1
1523	cluster237	Methionine ABC transporter substrate-binding protein	1	1	1	1	1	1	1	1	1	1	1	1	1	1	1	1	1	1
1534	cluster238	5-methyltetrahydropteroyltriglutamate--homocysteine methyltransferase (EC 2.1.1.14)	1	1	1	1	1	1	1	1	1	1	1	1	1	1	1	1	1	1
1545	cluster239	5,10-methylenetetrahydrofolate reductase (EC 1.5.1.20)	1	1	1	1	1	1	1	1	1	1	1	1	1	1	1	1	1	1
1556	cluster24	Type I restriction-modification system, DNA-methyltransferase subunit M (EC 2.1.1.72); Type I restriction-modification system, specificity subunit S	1	2	1	1	1	1	1	1	1	1	1	2	1	1	1	1	1	1
1557	cluster240	ABC transporter, permease protein (cluster 9, phospholipid)	1	1	1	1	1	1	1	1	1	1	1	1	1	1	1	1	1	1
1568	cluster241	ATP synthase F0 sector subunit a (EC 3.6.3.14)	1	1	1	1	1	1	1	1	1	1	1	1	1	1	1	1	1	1
1579	cluster242	DNA repair protein RadA	1	1	1	1	1	1	1	1	1	1	1	1	1	1	1	1	1	1
1590	cluster243	Signal recognition particle receptor FtsY	1	1	1	1	1	1	1	1	1	1	1	1	1	1	1	1	1	1
1601	cluster244	Putative lipoprotein thiredoxin	1	1	1	1	1	1	1	1	1	1	1	1	1	1	1	1	1	1
1612	cluster245	Ribonuclease Y	1	1	1	1	1	1	1	1	1	1	1	1	1	1	1	1	1	1
1623	cluster246	Membrane protein	1	1	1	1	1	1	1	1	1	1	1	1	1	1	1	1	1	1
1634	cluster247	Glutamate synthase [NADPH] large chain (EC 1.4.1.13)	1	1	1	1	1	1	1	1	1	1	1	1	1	1	1	1	1	1
1645	cluster248	Transketolase (EC 2.2.1.1)	1	1	1	1	1	1	1	1	1	1	1	1	1	1	1	1	1	1
1656	cluster249	(S)-2-hydroxy-acid oxidase (EC 1.1.3.15)	1	1	1	1	1	1	1	1	1	1	1	1	1	1	1	1	1	1
1667	cluster25	Protein containing aminopeptidase domain	1	1	1	1	1	1	1	1	1	2	1	1	1	1	1	2	1	1
1668	cluster250	FIG00469741: hypothetical protein	1	1	1	1	1	1	1	1	1	1	1	1	1	1	1	1	1	1
1679	cluster251	Putative membrane protein related to metalloendopeptidases	1	1	1	1	1	1	1	1	1	1	1	1	1	1	1	1	1	1
1690	cluster252	FIG00469930: hypothetical protein	1	1	1	1	1	1	1	1	1	1	1	1	1	1	1	1	1	1
1701	cluster253	FIG00003370: Multicopper polyphenol oxidase	1	1	1	1	1	1	1	1	1	1	1	1	1	1	1	1	1	1
1712	cluster254	Riboflavin synthase eubacterial/eukaryotic (EC 2.5.1.9)	1	1	1	1	1	1	1	1	1	1	1	1	1	1	1	1	1	1
1723	cluster255	Putative periplasmic protein	1	1	1	1	1	1	1	1	1	1	1	1	1	1	1	1	1	1
1734	cluster256	Heat shock protein 10 kDa family chaperone GroES	1	1	1	1	1	1	1	1	1	1	1	1	1	1	1	1	1	1
1745	cluster257	Heat shock protein 60 kDa family chaperone GroEL	1	1	1	1	1	1	1	1	1	1	1	1	1	1	1	1	1	1
1756	cluster258	(2E,6E)-farnesyl diphosphate synthase (EC 2.5.1.10)	1	1	1	1	1	1	1	1	1	1	1	1	1	1	1	1	1	1
1767	cluster259	Two-component system histidine kinase DccS	1	1	1	1	1	1	1	1	1	1	1	1	1	1	1	1	1	1
1779	cluster260	Two-component system response regulator DccR	1	1	1	1	1	1	1	1	1	1	1	1	1	1	1	1	1	1
1790	cluster261	Hemerythrin domain protein	1	1	1	1	1	1	1	1	1	1	1	1	1	1	1	1	1	1
1801	cluster262	Ribbon-helix-helix protein, copG family domain protein	1	1	1	1	1	1	1	1	1	1	1	1	1	1	1	1	1	1
1812	cluster263	Putative periplasmic protein	1	1	1	1	1	1	1	1	1	1	1	1	1	1	1	1	1	1
1823	cluster264	Putative two-component sensor	1	1	1	1	1	1	1	1	1	1	1	1	1	1	1	1	1	1
1834	cluster265	Putative two-component regulator	1	1	1	1	1	1	1	1	1	1	1	1	1	1	1	1	1	1
1845	cluster266	HtrA protease/chaperone protein; Serine protease (Protease DO) (EC 3.4.21.-)	1	1	1	1	1	1	1	1	1	1	1	1	1	1	1	1	1	1
1856	cluster267	DnaJ-class molecular chaperone CbpA	1	1	1	1	1	1	1	1	1	1	1	1	1	1	1	1	1	1
1867	cluster268	HspR, transcriptional repressor of DnaK operon	1	1	1	1	1	1	1	1	1	1	1	1	1	1	1	1	1	1
1878	cluster269	Nucleoid-associated protein YaaK	1	1	1	1	1	1	1	1	1	1	1	1	1	1	1	1	1	1
1890	cluster270	Inner membrane protein, KefB/KefC family	1	1	1	1	1	1	1	1	1	1	1	1	1	1	1	1	1	1
1901	cluster271	FIG00469465: hypothetical protein	1	1	1	1	1	1	1	1	1	1	1	1	1	1	1	1	1	1
1912	cluster272	Predicted phosphatase	1	1	1	1	1	1	1	1	1	1	1	1	1	1	1	1	1	1
1923	cluster273	Glycyl-tRNA synthetase beta chain (EC 6.1.1.14)	1	1	1	1	1	1	1	1	1	1	1	1	1	1	1	1	1	1
1934	cluster274	Membrane protein related to metalloendopeptidases	1	1	1	1	1	1	1	1	1	1	1	1	1	1	1	1	1	1
1945	cluster275	SAM-dependent methyltransferase, MidA	1	1	1	1	1	1	1	1	1	1	1	1	1	1	1	1	1	1
1956	cluster276	Putative phosphatase	1	1	1	1	1	1	1	1	1	1	1	1	1	1	1	1	1	1
1967	cluster277	Pyridoxine 5'-phosphate synthase (EC 2.6.99.2)	1	1	1	1	1	1	1	1	1	1	1	1	1	1	1	1	1	1
1978	cluster278	4-hydroxythreonine-4-phosphate dehydrogenase (EC 1.1.1.262)	1	1	1	1	1	1	1	1	1	1	1	1	1	1	1	1	1	1
1989	cluster279	UDP-N-acetylmuramoyl-dipeptide--2,6-diaminopimelate ligase (EC 6.3.2.13)	1	1	1	1	1	1	1	1	1	1	1	1	1	1	1	1	1	1
2000	cluster28	Integral membrane protein	1	1	1	1	1	1	1	1	1	1	1	1	2	1	1	1	1	1
2001	cluster280	FIG00469756: hypothetical protein	1	1	1	1	1	1	1	1	1	1	1	1	1	1	1	1	1	1
2012	cluster281	Uroporphyrinogen III decarboxylase (EC 4.1.1.37)	1	1	1	1	1	1	1	1	1	1	1	1	1	1	1	1	1	1
2023	cluster282	Putative Fe-S oxidoreductase	1	1	1	1	1	1	1	1	1	1	1	1	1	1	1	1	1	1
2034	cluster283	Membrane protein	1	1	1	1	1	1	1	1	1	1	1	1	1	1	1	1	1	1
2045	cluster284	Excinuclease ABC subunit C	1	1	1	1	1	1	1	1	1	1	1	1	1	1	1	1	1	1
2056	cluster285	FIG00469585: hypothetical protein	1	1	1	1	1	1	1	1	1	1	1	1	1	1	1	1	1	1
2067	cluster286	GMP synthase [glutamine-hydrolyzing], amidotransferase subunit (EC 6.3.5.2); GMP synthase [glutamine-hydrolyzing], ATP pyrophosphatase subunit (EC 6.3.5.2)	1	1	1	1	1	1	1	1	1	1	1	1	1	1	1	1	1	1
2078	cluster287	FIG00469423: hypothetical protein	1	1	1	1	1	1	1	1	1	1	1	1	1	1	1	1	1	1
2089	cluster288	FIG00469607: hypothetical protein	1	1	1	1	1	1	1	1	1	1	1	1	1	1	1	1	1	1
2100	cluster289	Phosphoribosylamine--glycine ligase (EC 6.3.4.13)	1	1	1	1	1	1	1	1	1	1	1	1	1	1	1	1	1	1
2111	cluster29	Enterochelin uptake periplasmic binding protein	1	1	1	1	1	1	1	1	1	1	1	1	2	1	1	1	1	1
2112	cluster290	FIG00387922: hypothetical protein	1	1	1	1	1	1	1	1	1	1	1	1	1	1	1	1	1	1
2123	cluster291	LPS-assembly protein LptD; Organic solvent tolerance protein precursor	1	1	1	1	1	1	1	1	1	1	1	1	1	1	1	1	1	1
2134	cluster292	Polyribonucleotide nucleotidyltransferase (EC 2.7.7.8)	1	1	1	1	1	1	1	1	1	1	1	1	1	1	1	1	1	1
2145	cluster293	G:T/U mismatch-specific uracil/thymine DNA-glycosylase (EC 3.2.2.27)	1	1	1	1	1	1	1	1	1	1	1	1	1	1	1	1	1	1
2156	cluster294	Membrane protein	1	1	1	1	1	1	1	1	1	1	1	1	1	1	1	1	1	1
2167	cluster295	NifU protein homolog	1	1	1	1	1	1	1	1	1	1	1	1	1	1	1	1	1	1
2178	cluster296	Low molecular weight protein tyrosine phosphatase (EC 3.1.3.48)	1	1	1	1	1	1	1	1	1	1	1	1	1	1	1	1	1	1
2189	cluster297	pyridoxal phosphate-dependent deaminase, putative	1	1	1	1	1	1	1	1	1	1	1	1	1	1	1	1	1	1
2200	cluster298	Putative periplasmic protein	1	1	1	1	1	1	1	1	1	1	1	1	1	1	1	1	1	1
2211	cluster299	Fructose-bisphosphate aldolase class II (EC 4.1.2.13)	1	1	1	1	1	1	1	1	1	1	1	1	1	1	1	1	1	1
2223	cluster30	Enterochelin uptake ATP-binding protein	1	1	1	1	1	1	1	1	1	1	1	1	2	1	1	1	1	1
2224	cluster300	Cell binding factor 2 precursor	1	1	1	1	1	1	1	1	1	1	1	1	1	1	1	1	1	1
2235	cluster301	Endonuclease III (EC 4.2.99.18)	1	1	1	1	1	1	1	1	1	1	1	1	1	1	1	1	1	1
2246	cluster302	DNA/RNA non-specific endonuclease	1	1	1	1	1	1	1	1	1	1	1	1	1	1	1	1	1	1
2257	cluster303	UPF0126 inner membrane protein YicG	1	1	1	1	1	1	1	1	1	1	1	1	1	1	1	1	1	1
2268	cluster304	putative lipoprotein	1	1	1	1	1	1	1	1	1	1	1	1	1	1	1	1	1	1
2279	cluster305	DNA primase DnaG	1	1	1	1	1	1	1	1	1	1	1	1	1	1	1	1	1	1
2290	cluster306	Carboxy-S-adenosyl-L-methionine synthase	1	1	1	1	1	1	1	1	1	1	1	1	1	1	1	1	1	1
2301	cluster307	FMN adenylyltransferase (EC 2.7.7.2); Riboflavin kinase (EC 2.7.1.26)	1	1	1	1	1	1	1	1	1	1	1	1	1	1	1	1	1	1
2312	cluster308	RNA binding methyltransferase FtsJ like	1	1	1	1	1	1	1	1	1	1	1	1	1	1	1	1	1	1
2323	cluster309	Membrane protein	1	1	1	1	1	1	1	1	1	1	1	1	1	1	1	1	1	1
2334	cluster31	Enterochelin uptake permease CeuC	1	1	1	1	1	1	1	1	1	1	1	1	2	1	1	1	1	1
2335	cluster310	DNA ligase (NAD(+)) (EC 6.5.1.2)	1	1	1	1	1	1	1	1	1	1	1	1	1	1	1	1	1	1
2346	cluster311	Alternative dihydrofolate reductase 2; Dihydropteroate synthase (EC 2.5.1.15)	1	1	1	1	1	1	1	1	1	1	1	1	1	1	1	1	1	1
2357	cluster312	DNA poymerase III subunit delta' (EC 2.7.7.7)	1	1	1	1	1	1	1	1	1	1	1	1	1	1	1	1	1	1
2368	cluster313	DNA replication regulator family	1	1	1	1	1	1	1	1	1	1	1	1	1	1	1	1	1	1
2379	cluster314	Aspartokinase (EC 2.7.2.4)	1	1	1	1	1	1	1	1	1	1	1	1	1	1	1	1	1	1
2390	cluster315	Adenosine (5')-pentaphospho-(5'')-adenosine pyrophosphohydrolase	1	1	1	1	1	1	1	1	1	1	1	1	1	1	1	1	1	1
2401	cluster316	Putative periplasmic protein	1	1	1	1	1	1	1	1	1	1	1	1	1	1	1	1	1	1
2412	cluster317	Oxygen-independent coproporphyrinogen-III oxidase-like protein YggW	1	1	1	1	1	1	1	1	1	1	1	1	1	1	1	1	1	1
2423	cluster318	Twin-arginine translocation protein TatB	1	1	1	1	1	1	1	1	1	1	1	1	1	1	1	1	1	1
2434	cluster319	Twin-arginine translocation protein TatC	1	1	1	1	1	1	1	1	1	1	1	1	1	1	1	1	1	1
2445	cluster32	Iron compound ABC uptake transporter permease protein	1	1	1	1	1	1	1	1	1	1	1	1	2	1	1	1	1	1
2446	cluster320	S-adenosylmethionine:tRNA ribosyltransferase-isomerase (EC 2.4.99.17)	1	1	1	1	1	1	1	1	1	1	1	1	1	1	1	1	1	1
2457	cluster321	UDP-3-O-[3-hydroxymyristoyl] glucosamine N-acyltransferase (EC 2.3.1.191)	1	1	1	1	1	1	1	1	1	1	1	1	1	1	1	1	1	1
2468	cluster322	Acetolactate synthase small subunit (EC 2.2.1.6)	1	1	1	1	1	1	1	1	1	1	1	1	1	1	1	1	1	1
2479	cluster323	Acetolactate synthase large subunit (EC 2.2.1.6)	1	1	1	1	1	1	1	1	1	1	1	1	1	1	1	1	1	1
2490	cluster324	Transamidase GatB domain protein	1	1	1	1	1	1	1	1	1	1	1	1	1	1	1	1	1	1
2501	cluster325	3,4-dihydroxy-2-butanone 4-phosphate synthase (EC 4.1.99.12); GTP cyclohydrolase II (EC 3.5.4.25)	1	1	1	1	1	1	1	1	1	1	1	1	1	1	1	1	1	1
2512	cluster326	KtrAB potassium uptake system, integral membrane component KtrB	1	1	1	1	1	1	1	1	1	1	1	1	1	1	1	1	1	1
2523	cluster327	Ribonuclease HI (EC 3.1.26.4)	1	1	1	1	1	1	1	1	1	1	1	1	1	1	1	1	1	1
2534	cluster328	KtrAB potassium uptake system, peripheral membrane component KtrA	1	1	1	1	1	1	1	1	1	1	1	1	1	1	1	1	1	1
2545	cluster329	Chorismate dehydratase (EC 4.2.1.151)	1	1	1	1	1	1	1	1	1	1	1	1	1	1	1	1	1	1
2556	cluster33	Phospholipase A1 (EC 3.1.1.32) (EC 3.1.1.4); Outer membrane phospholipase A	1	1	1	1	1	1	1	1	1	1	1	1	2	1	1	1	1	1
2557	cluster330	Uracil phosphoribosyltransferase (EC 2.4.2.9)	1	1	1	1	1	1	1	1	1	1	1	1	1	1	1	1	1	1
2568	cluster331	NADP-dependent malic enzyme (EC 1.1.1.40)	1	1	1	1	1	1	1	1	1	1	1	1	1	1	1	1	1	1
2579	cluster332	Glutamyl-tRNA synthetase (EC 6.1.1.17)	1	1	1	1	1	1	1	1	1	1	1	1	1	1	1	1	1	1
2590	cluster333	Putative periplasmic protein	1	1	1	1	1	1	1	1	1	1	1	1	1	1	1	1	1	1
2601	cluster334	Biotin carboxylase of acetyl-CoA carboxylase (EC 6.3.4.14)	1	1	1	1	1	1	1	1	1	1	1	1	1	1	1	1	1	1
2612	cluster335	Biotin carboxyl carrier protein of acetyl-CoA carboxylase	1	1	1	1	1	1	1	1	1	1	1	1	1	1	1	1	1	1
2623	cluster336	Deoxycytidine triphosphate deaminase (EC 3.5.4.13)	1	1	1	1	1	1	1	1	1	1	1	1	1	1	1	1	1	1
2634	cluster337	UDP-N-acetylglucosamine 4,6-dehydratase (inverting) (EC 4.2.1.115)	1	1	1	1	1	1	1	1	1	1	1	1	1	1	1	1	1	1
2645	cluster338	Glutamate synthase [NADPH] small chain (EC 1.4.1.13)	1	1	1	1	1	1	1	1	1	1	1	1	1	1	1	1	1	1
2656	cluster339	Ribonuclease III (EC 3.1.26.3)	1	1	1	1	1	1	1	1	1	1	1	1	1	1	1	1	1	1
2667	cluster34	Molybdenum cofactor guanylyltransferase (EC 2.7.7.77)	1	1	1	1	1	1	1	1	1	1	1	1	2	1	1	1	1	1
2668	cluster340	UDP-4-amino-4,6-dideoxy-N-acetyl-beta-L-altrosamine transaminase (EC 2.6.1.92)	1	1	1	1	1	1	1	1	1	1	1	1	1	1	1	1	1	1
2679	cluster341	GDP-4-amino-4,6-dideoxy-alpha-D-acetylglucosamine N-acetyltransferase	1	1	1	1	1	1	1	1	1	1	1	1	1	1	1	1	1	1
2690	cluster342	Putative acyl carrier protein	1	1	1	1	1	1	1	1	1	1	1	1	1	1	1	1	1	1
2701	cluster343	Hypothetical protein Cj1300	1	1	1	1	1	1	1	1	1	1	1	1	1	1	1	1	1	1
2712	cluster344	HAD-superfamily phosphatase, subfamily IIIC	1	1	1	1	1	1	1	1	1	1	1	1	1	1	1	1	1	1
2723	cluster345	3-oxoacyl-[acyl-carrier-protein] synthase, KASIII (EC 2.3.1.180)	1	1	1	1	1	1	1	1	1	1	1	1	1	1	1	1	1	1
2734	cluster346	Putative acyl carrier protein	1	1	1	1	1	1	1	1	1	1	1	1	1	1	1	1	1	1
2744	cluster347	Chorismate synthase (EC 4.2.3.5)	1	1	1	1	1	1	1	1	1	1	1	1	1	1	1	1	1	1
2745	cluster348	Pseudaminic acid cytidylyltransferase (EC 2.7.7.81)	1	1	1	1	1	1	1	1	1	1	1	1	1	1	1	1	1	1
2746	cluster349	UDP-6-deoxy-AltdiNAc hydrolase (PseG, third step of pseudaminic acid biosynthesis)	1	1	1	1	1	1	1	1	1	1	1	1	1	1	1	1	1	1
2747	cluster35	Fibronectin/fibrinogen-binding protein	1	1	1	1	1	1	1	1	1	1	1	1	2	1	1	1	1	1
2748	cluster350	UDP-4-amino-4,6-dideoxy-N-acetyl-beta-L-altrosamine N-acetyltransferase (EC 2.3.1.202)	1	1	1	1	1	1	1	1	1	1	1	1	1	1	1	1	1	1
2749	cluster351	Similar to imidazole glycerol phosphate synthase cyclase subunit (LPS cluster)	1	1	1	1	1	1	1	1	1	1	1	1	1	1	1	1	1	1
2750	cluster352	Similar to imidazole glycerol phosphate synthase amidotransferase subunit (LPS cluster)	1	1	1	1	1	1	1	1	1	1	1	1	1	1	1	1	1	1
2751	cluster353	Pseudaminic acid biosynthesis protein PseA, possible Pse5Ac7Ac acetamidino synthase	1	1	1	1	1	1	1	1	1	1	1	1	1	1	1	1	1	1
2752	cluster354	GDP-N-acetylglucosamine 4,6-dehydratase [NAD+]	1	1	1	1	1	1	1	1	1	1	1	1	1	1	1	1	1	1
2753	cluster355	GDP-2-acetamido-2,6-dideoxy-alpha-D-xylo-hexos-4-ulose aminotransferase [PLP]	1	1	1	1	1	1	1	1	1	1	1	1	1	1	1	1	1	1
2754	cluster356	N,N'-diacetyllegionaminic acid synthase (EC 2.5.1.101)	1	1	1	1	1	1	1	1	1	1	1	1	1	1	1	1	1	1
2755	cluster357	UDP-N,N'-diacetylbacillosamine 2-epimerase (hydrolyzing) (EC 3.2.1.184)	1	1	1	1	1	1	1	1	1	1	1	1	1	1	1	1	1	1
2756	cluster358	Glucosamine-1-phosphate guanylyltransferase	1	1	1	1	1	1	1	1	1	1	1	1	1	1	1	1	1	1
2757	cluster359	Glutamine--fructose-6-phosphate transaminase (isomerizing), isomerase subunit (EC 2.6.1.16)	1	1	1	1	1	1	1	1	1	1	1	1	1	1	1	1	1	1
2758	cluster36	Putative coiled-coil protein	1	1	1	1	1	1	1	1	1	1	1	1	2	1	1	1	1	1
2759	cluster360	CMP-N,N'-diacetyllegionaminic acid synthase (EC 2.7.7.82)	1	1	1	1	1	1	1	1	1	1	1	1	1	1	1	1	1	1
2760	cluster361	Glutamine--fructose-6-phosphate transaminase (isomerizing), glutaminase subunit (EC 2.6.1.16)	1	1	1	1	1	1	1	1	1	1	1	1	1	1	1	1	1	1
2761	cluster362	Motility accessory factor	1	1	1	1	1	1	1	1	1	1	1	1	1	1	1	1	1	1
2762	cluster363	Cytochrome c nitrite reductase, small subunit NrfH	1	1	1	1	1	1	1	1	1	1	1	1	1	1	1	1	1	1
2763	cluster364	Polyphosphate kinase (EC 2.7.4.1)	1	1	1	1	1	1	1	1	1	1	1	1	1	1	1	1	1	1
2764	cluster365	FIG00469648: hypothetical protein	1	1	1	1	1	1	1	1	1	1	1	1	1	1	1	1	1	1
2765	cluster366	Holliday junction ATP-dependent DNA helicase RuvB (EC 3.6.4.12)	1	1	1	1	1	1	1	1	1	1	1	1	1	1	1	1	1	1
2766	cluster367	Acid membrane antigen A	1	1	1	1	1	1	1	1	1	1	1	1	1	1	1	1	1	1
2767	cluster368	Fumarate hydratase class II (EC 4.2.1.2)	1	1	1	1	1	1	1	1	1	1	1	1	1	1	1	1	1	1
2768	cluster369	Glutamine--fructose-6-phosphate aminotransferase [isomerizing] (EC 2.6.1.16)	1	1	1	1	1	1	1	1	1	1	1	1	1	1	1	1	1	1
2769	cluster37	Phosphatidate cytidylyltransferase (EC 2.7.7.41)	1	1	1	1	1	1	1	1	1	1	1	1	2	1	1	1	1	1
2770	cluster370	[Protein-PII] uridylyltransferase (EC 2.7.7.59); [Protein-PII]-UMP uridylyl-removing enzyme	1	1	1	1	1	1	1	1	1	1	1	1	1	1	1	1	1	1
2771	cluster371	Aminodeoxyfutalosine synthase (EC 2.5.1.120)	1	1	1	1	1	1	1	1	1	1	1	1	1	1	1	1	1	1
2772	cluster372	Putative transmembrane transport protein	1	1	1	1	1	1	1	1	1	1	1	1	1	1	1	1	1	1
2773	cluster373	Xanthine-guanine phosphoribosyltransferase (EC 2.4.2.22)	1	1	1	1	1	1	1	1	1	1	1	1	1	1	1	1	1	1
2774	cluster374	Outer-membrane-phospholipid-binding lipoprotein MlaA	1	1	1	1	1	1	1	1	1	1	1	1	1	1	1	1	1	1
2775	cluster375	Phospholipid ABC transporter shuttle protein MlaC	1	1	1	1	1	1	1	1	1	1	1	1	1	1	1	1	1	1
2776	cluster376	Exporter protein, RND family	1	1	1	1	1	1	1	1	1	1	1	1	1	1	1	1	1	1
2777	cluster377	Nucleoside 5-triphosphatase RdgB (dHAPTP, dITP, XTP-specific) (EC 3.6.1.66)	1	1	1	1	1	1	1	1	1	1	1	1	1	1	1	1	1	1
2778	cluster378	Uncharacterized MFS-type transporter	1	1	1	1	1	1	1	1	1	1	1	1	1	1	1	1	1	1
2779	cluster379	putative lipoprotein	1	1	1	1	1	1	1	1	1	1	1	1	1	1	1	1	1	1
2780	cluster38	1-deoxy-D-xylulose 5-phosphate reductoisomerase (EC 1.1.1.267)	1	1	1	1	1	1	1	1	1	1	1	1	2	1	1	1	1	1
2781	cluster380	Putative periplasmic protein	1	1	1	1	1	1	1	1	1	1	1	1	1	1	1	1	1	1
2782	cluster381	Selenocysteine-specific translation elongation factor	1	1	1	1	1	1	1	1	1	1	1	1	1	1	1	1	1	1
2783	cluster382	L-seryl-tRNA(Sec) selenium transferase (EC 2.9.1.1)	1	1	1	1	1	1	1	1	1	1	1	1	1	1	1	1	1	1
2784	cluster383	Iron-sulfur cluster-binding protein	1	1	1	1	1	1	1	1	1	1	1	1	1	1	1	1	1	1
2785	cluster384	Flavodoxin 1	1	1	1	1	1	1	1	1	1	1	1	1	1	1	1	1	1	1
2786	cluster385	FIG00469954: hypothetical protein	1	1	1	1	1	1	1	1	1	1	1	1	1	1	1	1	1	1
2787	cluster386	FIG00470277: hypothetical protein	1	1	1	1	1	1	1	1	1	1	1	1	1	1	1	1	1	1
2788	cluster387	Ribonuclease HII (EC 3.1.26.4)	1	1	1	1	1	1	1	1	1	1	1	1	1	1	1	1	1	1
2789	cluster388	Catalase KatE (EC 1.11.1.6)	1	1	1	1	1	1	1	1	1	1	1	1	1	1	1	1	1	1
2790	cluster389	Ankyrin-repeat containing protein	1	1	1	1	1	1	1	1	1	1	1	1	1	1	1	1	1	1
2791	cluster39	Putative periplasmic protein	1	1	1	1	1	1	1	1	1	1	1	1	2	1	1	1	1	1
2792	cluster390	YheO-like PAS domain	1	1	1	1	1	1	1	1	1	1	1	1	1	1	1	1	1	1
2793	cluster391	RidA/YER057c/UK114 superfamily protein	1	1	1	1	1	1	1	1	1	1	1	1	1	1	1	1	1	1
2794	cluster392	Anaerobic C4-dicarboxylate transporter DcuC	1	1	1	1	1	1	1	1	1	1	1	1	1	1	1	1	1	1
2795	cluster393	Cystathionine beta-lyase (EC 4.4.1.8)	1	1	1	1	1	1	1	1	1	1	1	1	1	1	1	1	1	1
2796	cluster394	Formerly called adenylosuccinate lyase (similar to archaeal version), but most likely something else	1	1	1	1	1	1	1	1	1	1	1	1	1	1	1	1	1	1
2797	cluster395	MmgE/PrpD family protein, putative	1	1	1	1	1	1	1	1	1	1	1	1	1	1	1	1	1	1
2798	cluster396	Ferrous iron transporter FeoB	1	1	1	1	1	1	1	1	1	1	1	1	1	1	1	1	1	1
2799	cluster397	Possible RNA methyltransferase aq_898	1	1	1	1	1	1	1	1	1	1	1	1	1	1	1	1	1	1
2800	cluster398	hydrogenase, (NiFe)/(NiFeSe) small subunit family	1	1	1	1	1	1	1	1	1	1	1	1	1	1	1	1	1	1
2801	cluster399	Enoyl-[acyl-carrier-protein] reductase [NADH] (EC 1.3.1.9)	1	1	1	1	1	1	1	1	1	1	1	1	1	1	1	1	1	1
2803	cluster40	N(6)-L-threonylcarbamoyladenine synthase (EC 2.3.1.234)	1	1	1	1	1	1	1	1	1	1	1	1	2	1	1	1	1	1
2804	cluster400	Triosephosphate isomerase (EC 5.3.1.1)	1	1	1	1	1	1	1	1	1	1	1	1	1	1	1	1	1	1
2805	cluster401	Phosphoglycerate kinase (EC 2.7.2.3)	1	1	1	1	1	1	1	1	1	1	1	1	1	1	1	1	1	1
2806	cluster402	NAD-dependent glyceraldehyde-3-phosphate dehydrogenase (EC 1.2.1.12)	1	1	1	1	1	1	1	1	1	1	1	1	1	1	1	1	1	1
2807	cluster403	Nicotinate-nucleotide adenylyltransferase (EC 2.7.7.18)	1	1	1	1	1	1	1	1	1	1	1	1	1	1	1	1	1	1
2808	cluster404	Ribosomal silencing factor RsfA	1	1	1	1	1	1	1	1	1	1	1	1	1	1	1	1	1	1
2809	cluster405	Phosphoglucomutase (EC 5.4.2.2); Phosphomannomutase (EC 5.4.2.8)	1	1	1	1	1	1	1	1	1	1	1	1	1	1	1	1	1	1
2810	cluster406	Flagellar basal body-associated protein FliL	1	1	1	1	1	1	1	1	1	1	1	1	1	1	1	1	1	1
2811	cluster407	putative periplasmic protein	1	1	1	1	1	1	1	1	1	1	1	1	1	1	1	1	1	1
2812	cluster408	Holo-[acyl-carrier-protein] synthase (EC 2.7.8.7)	1	1	1	1	1	1	1	1	1	1	1	1	1	1	1	1	1	1
2813	cluster409	Membrane protein	1	1	1	1	1	1	1	1	1	1	1	1	1	1	1	1	1	1
2814	cluster41	Type II secretion envelope pseudopilin protein (PulG,guides folded protein to PulD in outer membrane)	1	1	1	1	1	1	1	1	1	1	1	1	2	1	1	1	1	1
2815	cluster410	Cytochrome P450 family protein	1	1	1	1	1	1	1	1	1	1	1	1	1	1	1	1	1	1
2816	cluster411	Probable integral membrane protein Cj1412c	1	1	1	1	1	1	1	1	1	1	1	1	1	1	1	1	1	1
2817	cluster412	Capsular polysaccharide export system protein KpsS	1	1	1	1	1	1	1	1	1	1	1	1	1	1	1	1	1	1
2818	cluster413	Capsular polysaccharide export system protein KpsC	1	1	1	1	1	1	1	1	1	1	1	1	1	1	1	1	1	1
2819	cluster414	FIG00469530: hypothetical protein	1	1	1	1	1	1	1	1	1	1	1	1	1	1	1	1	1	1
2820	cluster415	Biopolymer transport protein ExbD/TolR	1	1	1	1	1	1	1	1	1	1	1	1	1	1	1	1	1	1
2821	cluster416	Ferric siderophore transport system, biopolymer transport protein ExbB	1	1	1	1	1	1	1	1	1	1	1	1	1	1	1	1	1	1
2822	cluster417	D-arabinose-5-phosphate isomerase (EC 5.3.1.13)	1	1	1	1	1	1	1	1	1	1	1	1	1	1	1	1	1	1
2823	cluster418	Capsular polysaccharide export system periplasmic protein KpsD	1	1	1	1	1	1	1	1	1	1	1	1	1	1	1	1	1	1
2824	cluster419	Capsular polysaccharide export system inner membrane protein KpsE	1	1	1	1	1	1	1	1	1	1	1	1	1	1	1	1	1	1
2825	cluster42	FIG00469623: hypothetical protein	1	1	1	1	1	1	1	1	1	1	1	1	2	1	1	1	1	1
2826	cluster420	Capsular polysaccharide ABC transporter, ATP-binding protein KpsT	1	1	1	1	1	1	1	1	1	1	1	1	1	1	1	1	1	1
2827	cluster421	Capsular polysaccharide ABC transporter, permease protein KpsM	1	1	1	1	1	1	1	1	1	1	1	1	1	1	1	1	1	1
2828	cluster422	Hypothetical UPF0306 protein Cj1449c	1	1	1	1	1	1	1	1	1	1	1	1	1	1	1	1	1	1
2829	cluster423	ATP/GTP-binding protein	1	1	1	1	1	1	1	1	1	1	1	1	1	1	1	1	1	1
2830	cluster424	Dimeric dUTPase (EC 3.6.1.23)	1	1	1	1	1	1	1	1	1	1	1	1	1	1	1	1	1	1
2831	cluster425	FIG00469595: hypothetical protein	1	1	1	1	1	1	1	1	1	1	1	1	1	1	1	1	1	1
2832	cluster426	Probable integral membrane protein Cj1452	1	1	1	1	1	1	1	1	1	1	1	1	1	1	1	1	1	1
2833	cluster427	tRNA(Ile)-lysidine synthetase (EC 6.3.4.19)	1	1	1	1	1	1	1	1	1	1	1	1	1	1	1	1	1	1
2834	cluster428	Ribosomal protein S12p Asp88 (E. coli) methylthiotransferase (EC 2.8.4.4)	1	1	1	1	1	1	1	1	1	1	1	1	1	1	1	1	1	1
2835	cluster429	Peptide chain release factor 2	1	1	1	1	1	1	1	1	1	1	1	1	1	1	1	1	1	1
2836	cluster43	Putative cytochrome C-type biogenesis protein	1	1	1	1	1	1	1	1	1	1	1	1	1	1	1	2	1	1
2837	cluster430	tRNA pseudouridine(13) synthase (EC 5.4.99.27)	1	1	1	1	1	1	1	1	1	1	1	1	1	1	1	1	1	1
2838	cluster431	Thiamine-monophosphate kinase (EC 2.7.4.16)	1	1	1	1	1	1	1	1	1	1	1	1	1	1	1	1	1	1
2839	cluster432	FIG00470019: hypothetical protein	1	1	1	1	1	1	1	1	1	1	1	1	1	1	1	1	1	1
2840	cluster433	JHP0747 family	1	1	1	1	1	1	1	1	1	1	1	1	1	1	1	1	1	1
2841	cluster434	Putative periplasmic protein	1	1	1	1	1	1	1	1	1	1	1	1	1	1	1	1	1	1
2842	cluster435	16S rRNA (guanine(966)-N(2))-methyltransferase (EC 2.1.1.171)	1	1	1	1	1	1	1	1	1	1	1	1	1	1	1	1	1	1
2843	cluster436	Flagellar P-ring protein FlgI	1	1	1	1	1	1	1	1	1	1	1	1	1	1	1	1	1	1
2844	cluster437	FIG00469721: hypothetical protein	1	1	1	1	1	1	1	1	1	1	1	1	1	1	1	1	1	1
2845	cluster438	FIG00469462: hypothetical protein	1	1	1	1	1	1	1	1	1	1	1	1	1	1	1	1	1	1
2846	cluster439	FIG00469453: hypothetical protein	1	1	1	1	1	1	1	1	1	1	1	1	1	1	1	1	1	1
2847	cluster44	ATP-dependent Clp protease ATP-binding subunit ClpA	1	1	1	1	1	1	1	1	1	1	1	1	1	1	2	1	1	1
2848	cluster440	Flagellar hook-associated protein FlgK	1	1	1	1	1	1	1	1	1	1	1	1	1	1	1	1	1	1
2849	cluster441	FIG00469843: hypothetical protein	1	1	1	1	1	1	1	1	1	1	1	1	1	1	1	1	1	1
2850	cluster442	Transmembrane protein YfcA	1	1	1	1	1	1	1	1	1	1	1	1	1	1	1	1	1	1
2851	cluster443	Type II secretion system protein	1	1	1	1	1	1	1	1	1	1	1	1	1	1	1	1	1	1
2852	cluster444	Type II secretion cytoplasmic ATP binding protein (PulE, ATPase)	1	1	1	1	1	1	1	1	1	1	1	1	1	1	1	1	1	1
2853	cluster445	Transformation system protein	1	1	1	1	1	1	1	1	1	1	1	1	1	1	1	1	1	1
2854	cluster446	Transformation system protein	1	1	1	1	1	1	1	1	1	1	1	1	1	1	1	1	1	1
2855	cluster447	Type II secretion outermembrane pore forming protein (PulD)	1	1	1	1	1	1	1	1	1	1	1	1	1	1	1	1	1	1
2856	cluster448	Transformation system protein	1	1	1	1	1	1	1	1	1	1	1	1	1	1	1	1	1	1
2857	cluster449	Pyruvate-flavodoxin oxidoreductase	1	1	1	1	1	1	1	1	1	1	1	1	1	1	1	1	1	1
2858	cluster45	FIG00469769: hypothetical protein	1	1	1	1	1	1	1	1	1	1	1	1	1	1	1	2	1	1
2859	cluster450	Haloacid dehalogenase-like hydrolase	1	1	1	1	1	1	1	1	1	1	1	1	1	1	1	1	1	1
2860	cluster451	Outer membrane fibronectin-binding protein	1	1	1	1	1	1	1	1	1	1	1	1	1	1	1	1	1	1
2861	cluster452	SSU ribosomal protein S9p (S16e)	1	1	1	1	1	1	1	1	1	1	1	1	1	1	1	1	1	1
2862	cluster453	LSU ribosomal protein L13p (L13Ae)	1	1	1	1	1	1	1	1	1	1	1	1	1	1	1	1	1	1
2863	cluster454	Serine transporter	1	1	1	1	1	1	1	1	1	1	1	1	1	1	1	1	1	1
2864	cluster455	Helicase	1	1	1	1	1	1	1	1	1	1	1	1	1	1	1	1	1	1
2865	cluster456	Helicase; RecB family exonuclease	1	1	1	1	1	1	1	1	1	1	1	1	1	1	1	1	1	1
2866	cluster457	putative lipoprotein	1	1	1	1	1	1	1	1	1	1	1	1	1	1	1	1	1	1
2867	cluster458	Membrane protein	1	1	1	1	1	1	1	1	1	1	1	1	1	1	1	1	1	1
2868	cluster459	Putative periplasmic protein	1	1	1	1	1	1	1	1	1	1	1	1	1	1	1	1	1	1
2869	cluster46	Membrane protein	1	1	1	1	1	1	1	1	1	1	1	1	1	1	2	1	1	1
2870	cluster460	Cytochrome c oxidase (cbb3-type) subunit CcoP (EC 1.9.3.1)	1	1	1	1	1	1	1	1	1	1	1	1	1	1	1	1	1	1
2871	cluster461	Cytochrome c oxidase (cbb3-type) subunit CcoO (EC 1.9.3.1)	1	1	1	1	1	1	1	1	1	1	1	1	1	1	1	1	1	1
2872	cluster462	Rubrerythrin	1	1	1	1	1	1	1	1	1	1	1	1	1	1	1	1	1	1
2873	cluster463	L-serine dehydratase, beta subunit (EC 4.3.1.17); L-serine dehydratase, alpha subunit (EC 4.3.1.17)	1	1	1	1	1	1	1	1	1	1	1	1	1	1	1	1	1	1
2874	cluster464	Cytochrome c oxidase (cbb3-type) subunit CcoN (EC 1.9.3.1)	1	1	1	1	1	1	1	1	1	1	1	1	1	1	1	1	1	1
2875	cluster465	Two-component system response regulator protein	1	1	1	1	1	1	1	1	1	1	1	1	1	1	1	1	1	1
2876	cluster466	Two-component system sensor histidine kinase	1	1	1	1	1	1	1	1	1	1	1	1	1	1	1	1	1	1
2877	cluster467	Heavy-metal-associated domain (N-terminus) and membrane-bounded cytochrome biogenesis cycZ-like domain, possible membrane copper tolerance protein	1	1	1	1	1	1	1	1	1	1	1	1	1	1	1	1	1	1
2878	cluster468	Carbamoyl-phosphate synthase small chain (EC 6.3.5.5)	1	1	1	1	1	1	1	1	1	1	1	1	1	1	1	1	1	1
2879	cluster469	Hypothetical protein probably associated with Carbamoyl-phosphate synthase	1	1	1	1	1	1	1	1	1	1	1	1	1	1	1	1	1	1
2881	cluster470	Putative periplasmic protein	1	1	1	1	1	1	1	1	1	1	1	1	1	1	1	1	1	1
2882	cluster471	FIG00469556: hypothetical protein	1	1	1	1	1	1	1	1	1	1	1	1	1	1	1	1	1	1
2883	cluster472	Adenylosuccinate synthetase (EC 6.3.4.4)	1	1	1	1	1	1	1	1	1	1	1	1	1	1	1	1	1	1
2884	cluster473	Membrane protein	1	1	1	1	1	1	1	1	1	1	1	1	1	1	1	1	1	1
2885	cluster474	UPF0394 inner membrane protein YedE	1	1	1	1	1	1	1	1	1	1	1	1	1	1	1	1	1	1
2886	cluster475	UPF0033 protein YedF	1	1	1	1	1	1	1	1	1	1	1	1	1	1	1	1	1	1
2887	cluster476	Proline/sodium symporter PutP (TC 2.A.21.2.1); Propionate/sodium symporter	1	1	1	1	1	1	1	1	1	1	1	1	1	1	1	1	1	1
2888	cluster477	Proline dehydrogenase (EC 1.5.5.2); Delta-1-pyrroline-5-carboxylate dehydrogenase (EC 1.2.1.88)	1	1	1	1	1	1	1	1	1	1	1	1	1	1	1	1	1	1
2889	cluster478	Selenide,water dikinase (EC 2.7.9.3); selenocysteine-containing	1	1	1	1	1	1	1	1	1	1	1	1	1	1	1	1	1	1
2890	cluster479	Hypothetical protein Cj1505c	1	1	1	1	1	1	1	1	1	1	1	1	1	1	1	1	1	1
2892	cluster480	N-terminal HTH domain of molybdenum-binding protein family	1	1	1	1	1	1	1	1	1	1	1	1	1	1	1	1	1	1
2893	cluster481	Sulfur carrier protein FdhD	1	1	1	1	1	1	1	1	1	1	1	1	1	1	1	1	1	1
2894	cluster482	Putative formate dehydrogenase, cytochrome B subunit (EC 1.2.1.2)	1	1	1	1	1	1	1	1	1	1	1	1	1	1	1	1	1	1
2895	cluster483	Formate dehydrogenase-O, iron-sulfur subunit (EC 1.2.1.2); Putative formate dehydrogenase iron-sulfur subunit (EC 1.2.1.2)	1	1	1	1	1	1	1	1	1	1	1	1	1	1	1	1	1	1
2896	cluster484	Diaminohydroxyphosphoribosylaminopyrimidine deaminase (EC 3.5.4.26); 5-amino-6-(5-phosphoribosylamino)uracil reductase (EC 1.1.1.193)	1	1	1	1	1	1	1	1	1	1	1	1	1	1	1	1	1	1
2897	cluster485	Formate dehydrogenase-O, major subunit (EC 1.2.1.2); selenocysteine-containing	1	1	1	1	1	1	1	1	1	1	1	1	1	1	1	1	1	1
2898	cluster486	Formate dehydrogenase-O, major subunit (EC 1.2.1.2); selenocysteine-containing	1	1	1	1	1	1	1	1	1	1	1	1	1	1	1	1	1	1
2899	cluster487	Formate dehydrogenase subunit or accessory protein	1	1	1	1	1	1	1	1	1	1	1	1	1	1	1	1	1	1
2900	cluster488	Putative formate dehydrogenase-specific chaperone	1	1	1	1	1	1	1	1	1	1	1	1	1	1	1	1	1	1
2901	cluster489	Carboxynorspermidine decarboxylase (EC 4.1.1.96)	1	1	1	1	1	1	1	1	1	1	1	1	1	1	1	1	1	1
2903	cluster490	Laccase (EC 1.10.3.2)	1	1	1	1	1	1	1	1	1	1	1	1	1	1	1	1	1	1
2904	cluster491	Molybdopterin synthase sulfur carrier subunit	1	1	1	1	1	1	1	1	1	1	1	1	1	1	1	1	1	1
2905	cluster492	Molybdopterin synthase catalytic subunit MoaE (EC 2.8.1.12)	1	1	1	1	1	1	1	1	1	1	1	1	1	1	1	1	1	1
2906	cluster493	Molybdopterin molybdenumtransferase (EC 2.10.1.1)	1	1	1	1	1	1	1	1	1	1	1	1	1	1	1	1	1	1
2907	cluster494	Phosphoribosylformylglycinamidine cyclo-ligase (EC 6.3.3.1)	1	1	1	1	1	1	1	1	1	1	1	1	1	1	1	1	1	1
2908	cluster495	Dephospho-CoA kinase (EC 2.7.1.24)	1	1	1	1	1	1	1	1	1	1	1	1	1	1	1	1	1	1
2909	cluster496	Diaminopimelate epimerase (EC 5.1.1.7)	1	1	1	1	1	1	1	1	1	1	1	1	1	1	1	1	1	1
2910	cluster497	Putative periplasmic protein	1	1	1	1	1	1	1	1	1	1	1	1	1	1	1	1	1	1
2911	cluster498	Putative helix-turn-helix containsing protein	1	1	1	1	1	1	1	1	1	1	1	1	1	1	1	1	1	1
2912	cluster499	DNA protection during starvation protein	1	1	1	1	1	1	1	1	1	1	1	1	1	1	1	1	1	1
2915	cluster500	Glucose-6-phosphate isomerase (EC 5.3.1.9)	1	1	1	1	1	1	1	1	1	1	1	1	1	1	1	1	1	1
2916	cluster501	UTP--glucose-1-phosphate uridylyltransferase (EC 2.7.7.9)	1	1	1	1	1	1	1	1	1	1	1	1	1	1	1	1	1	1
2917	cluster502	Acetyl-CoA synthetase (EC 6.2.1.1)	1	1	1	1	1	1	1	1	1	1	1	1	1	1	1	1	1	1
2918	cluster503	Tungstate ABC transporter, ATP-binding protein	1	1	1	1	1	1	1	1	1	1	1	1	1	1	1	1	1	1
2919	cluster504	Tungstate ABC transporter, permease protein	1	1	1	1	1	1	1	1	1	1	1	1	1	1	1	1	1	1
2920	cluster505	Tungstate ABC transporter, substrate-binding protein	1	1	1	1	1	1	1	1	1	1	1	1	1	1	1	1	1	1
2921	cluster506	Putative periplasmic protein	1	1	1	1	1	1	1	1	1	1	1	1	1	1	1	1	1	1
2922	cluster507	Lactam utilization protein LamB	1	1	1	1	1	1	1	1	1	1	1	1	1	1	1	1	1	1
2923	cluster508	Allophanate hydrolase 2 subunit 1 (EC 3.5.1.54)	1	1	1	1	1	1	1	1	1	1	1	1	1	1	1	1	1	1
2924	cluster509	Allophanate hydrolase 2 subunit 2 (EC 3.5.1.54)	1	1	1	1	1	1	1	1	1	1	1	1	1	1	1	1	1	1
2925	cluster51	Multidrug efflux system, inner membrane proton/drug antiporter (RND type) => CmeB	1	1	1	1	2	1	1	1	1	1	1	1	1	1	1	1	1	1
2926	cluster510	Membrane protein	1	1	1	1	1	1	1	1	1	1	1	1	1	1	1	1	1	1
2927	cluster511	Modulator of drug activity B	1	1	1	1	1	1	1	1	1	1	1	1	1	1	1	1	1	1
2928	cluster512	Cinnamyl alcohol dehydrogenase/reductase (EC 1.1.1.195); Alcohol dehydrogenase (EC 1.1.1.1)	1	1	1	1	1	1	1	1	1	1	1	1	1	1	1	1	1	1
2929	cluster513	Type I restriction-modification system, DNA-methyltransferase subunit M (EC 2.1.1.72)	1	1	1	1	1	1	1	1	1	1	1	1	1	1	1	1	1	1
2930	cluster514	Uncharacterized membrane protein, YraQ family	1	1	1	1	1	1	1	1	1	1	1	1	1	2	1	1	1
2931	cluster515	Arsenical resistance operon repressor	1	1	1	1	1	1	1	1	1	1	1	1	1	1	1	1	1	1
2932	cluster516	Transcriptional regulator	1	1	1	1	1	1	1	1	1	1	1	1	1	1	1	1	1	1
2933	cluster517	PhoX, Predicted phosphatase	1	1	1	1	1	1	1	1	1	1	1	1	1	1	1	1	1	1
2934	cluster518	Thioredoxin reductase (EC 1.8.1.9)	1	1	1	1	1	1	1	1	1	1	1	1	1	1	1	1	1	1
2935	cluster519	Thioredoxin	1	1	1	1	1	1	1	1	1	1	1	1	1	1	1	1	1	1
2936	cluster52	Chaperone protein ClpB (ATP-dependent unfoldase)	1	1	1	1	1	1	1	1	1	1	1	1	1	1	2	1	1	1
2937	cluster520	UPF0102 protein YraN	1	1	1	1	1	1	1	1	1	1	1	1	1	1	1	1	1	1
2938	cluster521	Homoserine dehydrogenase (EC 1.1.1.3)	1	1	1	1	1	1	1	1	1	1	1	1	1	1	1	1	1	1
2939	cluster522	Aspartate aminotransferase (EC 2.6.1.1)	1	1	1	1	1	1	1	1	1	1	1	1	1	1	1	1	1	1
2940	cluster523	Putative periplasmic protein	1	1	1	1	1	1	1	1	1	1	1	1	1	1	1	1	1	1
2941	cluster524	Membrane protein	1	1	1	1	1	1	1	1	1	1	1	1	1	1	1	1	1	1
2942	cluster525	23S rRNA (guanosine(2251)-2'-O)-methyltransferase (EC 2.1.1.185)	1	1	1	1	1	1	1	1	1	1	1	1	1	1	1	1	1	1
2943	cluster526	16S rRNA (cytidine(1402)-2'-O)-methyltransferase (EC 2.1.1.198)	1	1	1	1	1	1	1	1	1	1	1	1	1	1	1	1	1	1
2944	cluster527	LSU ribosomal protein L31p; LSU ribosomal protein L31p, zinc-dependent	1	1	1	1	1	1	1	1	1	1	1	1	1	1	1	1	1	1
2945	cluster528	16S rRNA (uracil(1498)-N(3))-methyltransferase (EC 2.1.1.193)	1	1	1	1	1	1	1	1	1	1	1	1	1	1	1	1	1	1
2946	cluster529	Membrane protein	1	1	1	1	1	1	1	1	1	1	1	1	1	1	1	1	1	1
2947	cluster53	DNA translocase FtsK	1	1	1	1	1	1	1	1	1	1	1	1	1	1	2	1	1	1
2948	cluster530	Putative haem-binding lipoprotein	1	1	1	1	1	1	1	1	1	1	1	1	1	1	1	1	1	1
2949	cluster531	6-carboxy-5,6,7,8-tetrahydropterin synthase (EC 4.1.2.50)	1	1	1	1	1	1	1	1	1	1	1	1	1	1	1	1	1	1
2950	cluster532	7-carboxy-7-deazaguanine synthase (EC 4.3.99.3)	1	1	1	1	1	1	1	1	1	1	1	1	1	1	1	1	1	1
2951	cluster533	GTP 3',8-cyclase (EC 4.1.99.22)	1	1	1	1	1	1	1	1	1	1	1	1	1	1	1	1	1	1
2952	cluster534	Putative periplasmic protein	1	1	1	1	1	1	1	1	1	1	1	1	1	1	1	1	1	1
2953	cluster535	FIG00469824: hypothetical protein	1	1	1	1	1	1	1	1	1	1	1	1	1	1	1	1	1	1
2954	cluster536	Menaquinone via futalosine polyprenyltransferase (MenA homolog)	1	1	1	1	1	1	1	1	1	1	1	1	1	1	1	1	1	1
2955	cluster537	Dihydroxy-acid dehydratase (EC 4.2.1.9)	1	1	1	1	1	1	1	1	1	1	1	1	1	1	1	1	1	1
2956	cluster538	A/G-specific adenine glycosylase (EC 3.2.2.-)	1	1	1	1	1	1	1	1	1	1	1	1	1	1	1	1	1	1
2957	cluster539	tRNA dimethylallyltransferase (EC 2.5.1.75)	1	1	1	1	1	1	1	1	1	1	1	1	1	1	1	1	1	1
2958	cluster54	Uncharacterized protein Cj0990c	1	1	1	1	1	2	1	1	1	1	1	1	1	1	1	1	1	1
2959	cluster540	Putative manganese efflux pump MntP	1	1	1	1	1	1	1	1	1	1	1	1	1	1	1	1	1	1
2960	cluster541	Superoxide dismutase [Fe] (EC 1.15.1.1)	1	1	1	1	1	1	1	1	1	1	1	1	1	1	1	1	1	1
2961	cluster542	Carboxynorspermidine synthase (EC 1.5.1.43)	1	1	1	1	1	1	1	1	1	1	1	1	1	1	1	1	1	1
2962	cluster543	Putative iron-uptake ABC transport system ATP-binding protein	1	1	1	1	1	1	1	1	1	1	1	1	1	1	1	1	1	1
2963	cluster544	Ferric iron ABC transporter, permease protein	1	1	1	1	1	1	1	1	1	1	1	1	1	1	1	1	1	1
2964	cluster545	Ferric iron ABC transporter, iron-binding protein	1	1	1	1	1	1	1	1	1	1	1	1	1	1	1	1	1	1
2965	cluster546	Alpha-ketoglutarate permease	1	1	1	1	1	1	1	1	1	1	1	1	1	1	1	1	1	1
2966	cluster547	Transmembrane transport protein	1	1	1	1	1	1	1	1	1	1	1	1	1	1	1	1	1	1
2967	cluster548	Uncharacterized protein HP_1490	1	1	1	1	1	1	1	1	1	1	1	1	1	1	1	1	1	1
2968	cluster549	Putative serine/threonine protein phosphatase (EC 3.1.3.16)	1	1	1	1	1	1	1	1	1	1	1	1	1	1	1	1	1	1
2970	cluster550	FIG00469898: hypothetical protein	1	1	1	1	1	1	1	1	1	1	1	1	1	1	1	1	1	1
2971	cluster551	Haemin uptake system periplasmic haemin-binding protein	1	1	1	1	1	1	1	1	1	1	1	1	1	1	1	1	1	1
2972	cluster552	Haemin uptake system ATP-binding protein	1	1	1	1	1	1	1	1	1	1	1	1	1	1	1	1	1	1
2973	cluster553	Haemin uptake system permease protein	1	1	1	1	1	1	1	1	1	1	1	1	1	1	1	1	1	1
2974	cluster554	N-acetyl-gamma-glutamyl-phosphate reductase (EC 1.2.1.38)	1	1	1	1	1	1	1	1	1	1	1	1	1	1	1	1	1	1
2975	cluster555	Predicted amino-acid acetyltransferase (EC 2.3.1.1) complementing ArgA function in Arginine Biosynthesis pathway	1	1	1	1	1	1	1	1	1	1	1	1	1	1	1	1	1	1
2976	cluster556	N-acetylglutamate kinase (EC 2.7.2.8)	1	1	1	1	1	1	1	1	1	1	1	1	1	1	1	1	1	1
2977	cluster557	N-acetylornithine aminotransferase (EC 2.6.1.11); N-succinyl-L,L-diaminopimelate aminotransferase (EC 2.6.1.17)	1	1	1	1	1	1	1	1	1	1	1	1	1	1	1	1	1	1
2978	cluster558	Protein-L-isoaspartate O-methyltransferase (EC 2.1.1.77)	1	1	1	1	1	1	1	1	1	1	1	1	1	1	1	1	1	1
2979	cluster559	Protein YrdA	1	1	1	1	1	1	1	1	1	1	1	1	1	1	1	1	1	1
2981	cluster560	Nicotinate phosphoribosyltransferase (EC 6.3.4.21)	1	1	1	1	1	1	1	1	1	1	1	1	1	1	1	1	1	1
2982	cluster561	Haemin uptake system outer membrane receptor	1	1	1	1	1	1	1	1	1	1	1	1	1	1	1	1	1	1
2983	cluster562	Ribonucleotide reductase of class Ia (aerobic), beta subunit (EC 1.17.4.1)	1	1	1	1	1	1	1	1	1	1	1	1	1	1	1	1	1	1
2984	cluster563	Integral membrane protein	1	1	1	1	1	1	1	1	1	1	1	1	1	1	1	1	1	1
2985	cluster564	Orotate phosphoribosyltransferase (EC 2.4.2.10)	1	1	1	1	1	1	1	1	1	1	1	1	1	1	1	1	1	1
2986	cluster565	Ribosome recycling factor	1	1	1	1	1	1	1	1	1	1	1	1	1	1	1	1	1	1
2987	cluster566	Protein translocase membrane subunit SecG	1	1	1	1	1	1	1	1	1	1	1	1	1	1	1	1	1	1
2988	cluster567	Membrane protein	1	1	1	1	1	1	1	1	1	1	1	1	1	1	1	1	1	1
2989	cluster568	Carbonic anhydrase, beta class (EC 4.2.1.1)	1	1	1	1	1	1	1	1	1	1	1	1	1	1	1	1	1	1
2990	cluster569	Membrane protein	1	1	1	1	1	1	1	1	1	1	1	1	1	1	1	1	1	1
2991	cluster57	Chromosomal replication initiator protein DnaA	1	1	1	1	1	1	1	1	1	1	1	1	1	1	1	1	1	1
2992	cluster570	Iron-sulfur cluster assembly scaffold protein IscU/NifU-like	1	1	1	1	1	1	1	1	1	1	1	1	1	1	1	1	1	1
2993	cluster571	Cysteine desulfurase (EC 2.8.1.7)	1	1	1	1	1	1	1	1	1	1	1	1	1	1	1	1	1	1
2994	cluster572	Putative heme oxygenase	1	1	1	1	1	1	1	1	1	1	1	1	1	1	1	1	1	1
2995	cluster573	FIG00469687: hypothetical protein	1	1	1	1	1	1	1	1	1	1	1	1	1	1	1	1	1	1
2996	cluster574	LSU ribosomal protein L35p	1	1	1	1	1	1	1	1	1	1	1	1	1	1	1	1	1	1
2997	cluster575	LSU ribosomal protein L20p	1	1	1	1	1	1	1	1	1	1	1	1	1	1	1	1	1	1
2998	cluster576	Predicted signal transduction protein	1	1	1	1	1	1	1	1	1	1	1	1	1	1	1	1	1	1
2999	cluster577	FIG00469742: hypothetical protein	1	1	1	1	1	1	1	1	1	1	1	1	1	1	1	1	1	1
3000	cluster578	L-Proline/Glycine betaine transporter ProP	1	1	1	1	1	1	1	1	1	1	1	1	1	1	1	1	1	1
3001	cluster579	Cyclic pyranopterin monophosphate synthase (EC 4.6.1.17)	1	1	1	1	1	1	1	1	1	1	1	1	1	1	1	1	1	1
3002	cluster58	Possible lipoprotein thiredoxin	1	1	1	1	1	1	1	1	1	1	1	1	1	1	1	1	1	1
3003	cluster580	Proposed lipoate regulatory protein YbeD	1	1	1	1	1	1	1	1	1	1	1	1	1	1	1	1	1	1
3004	cluster581	FIG00469373: hypothetical protein	1	1	1	1	1	1	1	1	1	1	1	1	1	1	1	1	1	1
3005	cluster582	Peptide chain release factor 1	1	1	1	1	1	1	1	1	1	1	1	1	1	1	1	1	1	1
3006	cluster583	Exodeoxyribonuclease III (EC 3.1.11.2)	1	1	1	1	1	1	1	1	1	1	1	1	1	1	1	1	1	1
3007	cluster584	N-linked glycan phosphoethanolamine transferase EptC [Campylobacter]	1	1	1	1	1	1	1	1	1	1	1	1	1	1	1	1	1	1
3008	cluster585	Diacylglycerol kinase (EC 2.7.1.107)	1	1	1	1	1	1	1	1	1	1	1	1	1	1	1	1	1	1
3009	cluster586	Putative helix-turn-helix motif protein	1	1	1	1	1	1	1	1	1	1	1	1	1	1	1	1	1	1
3010	cluster587	Dihydroorotase (EC 3.5.2.3)	1	1	1	1	1	1	1	1	1	1	1	1	1	1	1	1	1	1
3011	cluster588	Hypothetical protein Cj0261c	1	1	1	1	1	1	1	1	1	1	1	1	1	1	1	1	1	1
3012	cluster589	SSU ribosomal protein S20p	1	1	1	1	1	1	1	1	1	1	1	1	1	1	1	1	1	1
3013	cluster59	Branched-chain amino acid ABC transporter, ATP-binding protein LivF (TC 3.A.1.4.1)	1	1	1	1	1	1	1	1	1	1	1	1	1	1	1	1	1	1
3014	cluster590	Zinc ABC transporter, substrate-binding protein ZnuA	1	1	1	1	1	1	1	1	1	1	1	1	1	1	1	1	1	1
3015	cluster591	Zinc ABC transporter, ATP-binding protein ZnuC	1	1	1	1	1	1	1	1	1	1	1	1	1	1	1	1	1	1
3016	cluster592	Zinc ABC transporter, permease protein ZnuB	1	1	1	1	1	1	1	1	1	1	1	1	1	1	1	1	1	1
3017	cluster593	Bacterial ribosome SSU maturation protein RimP	1	1	1	1	1	1	1	1	1	1	1	1	1	1	1	1	1	1
3018	cluster594	Ribosome-binding factor A	1	1	1	1	1	1	1	1	1	1	1	1	1	1	1	1	1	1
3019	cluster595	Translation initiation factor 2	1	1	1	1	1	1	1	1	1	1	1	1	1	1	1	1	1	1
3020	cluster596	Hypothetical protein Cj0135	1	1	1	1	1	1	1	1	1	1	1	1	1	1	1	1	1	1
3021	cluster597	Hydrolase, HAD superfamily	1	1	1	1	1	1	1	1	1	1	1	1	1	1	1	1	1	1
3022	cluster598	Phosphatidylglycerophosphatase A (EC 3.1.3.27)	1	1	1	1	1	1	1	1	1	1	1	1	1	1	1	1	1	1
3023	cluster599	Homoserine kinase (EC 2.7.1.39)	1	1	1	1	1	1	1	1	1	1	1	1	1	1	1	1	1	1
3025	cluster60	Branched-chain amino acid ABC transporter, ATP-binding protein LivG (TC 3.A.1.4.1)	1	1	1	1	1	1	1	1	1	1	1	1	1	1	1	1	1	1
3026	cluster600	tRNA threonylcarbamoyladenosine biosynthesis protein TsaB	1	1	1	1	1	1	1	1	1	1	1	1	1	1	1	1	1	1
3027	cluster601	UDP-3-O-[3-hydroxymyristoyl] N-acetylglucosamine deacetylase (EC 3.5.1.108)	1	1	1	1	1	1	1	1	1	1	1	1	1	1	1	1	1	1
3028	cluster602	Putative periplasmic protein	1	1	1	1	1	1	1	1	1	1	1	1	1	1	1	1	1	1
3029	cluster603	Prephenate and/or arogenate dehydrogenase (unknown specificity) (EC 1.3.1.12)(EC 1.3.1.43)	1	1	1	1	1	1	1	1	1	1	1	1	1	1	1	1	1	1
3030	cluster604	Outer membrane protein assembly factor YaeT	1	1	1	1	1	1	1	1	1	1	1	1	1	1	1	1	1	1
3031	cluster605	Putative fructose-1,6-bisphosphatase or related enzymes of inositol monophosphatase family	1	1	1	1	1	1	1	1	1	1	1	1	1	1	1	1	1	1
3032	cluster606	Acetyl-coenzyme A carboxyl transferase beta chain (EC 6.4.1.2)	1	1	1	1	1	1	1	1	1	1	1	1	1	1	1	1	1	1
3033	cluster607	23S rRNA (pseudouridine(1915)-N(3))-methyltransferase (EC 2.1.1.177)	1	1	1	1	1	1	1	1	1	1	1	1	1	1	1	1	1	1
3034	cluster608	RNA polymerase-binding transcription factor DksA	1	1	1	1	1	1	1	1	1	1	1	1	1	1	1	1	1	1
3035	cluster609	Sulfate adenylyltransferase (EC 2.7.7.4)	1	1	1	1	1	1	1	1	1	1	1	1	1	1	1	1	1	1
3036	cluster61	Branched-chain amino acid ABC transporter, permease protein LivM (TC 3.A.1.4.1)	1	1	1	1	1	1	1	1	1	1	1	1	1	1	1	1	1	1
3037	cluster610	Probable membrane protein Cj0124c	1	1	1	1	1	1	1	1	1	1	1	1	1	1	1	1	1	1
3038	cluster611	tRNA-dihydrouridine synthase DusB	1	1	1	1	1	1	1	1	1	1	1	1	1	1	1	1	1	1
3039	cluster612	Metal-dependent hydrolase YbeY, involved in rRNA and/or ribosome maturation and assembly	1	1	1	1	1	1	1	1	1	1	1	1	1	1	1	1	1	1
3040	cluster613	FIG00469965: hypothetical protein	1	1	1	1	1	1	1	1	1	1	1	1	1	1	1	1	1	1
3041	cluster614	Nicotinamidase (EC 3.5.1.19)	1	1	1	1	1	1	1	1	1	1	1	1	1	1	1	1	1	1
3042	cluster615	Possible two-component regulator	1	1	1	1	1	1	1	1	1	1	1	1	1	1	1	1	1	1
3043	cluster616	tRNA-(cytosine32)-2-thiocytidine synthetase TtcA	1	1	1	1	1	1	1	1	1	1	1	1	1	1	1	1	1	1
3044	cluster617	Aminodeoxyfutalosine nucleosidase (EC 3.2.2.30)	1	1	1	1	1	1	1	1	1	1	1	1	1	1	1	1	1	1
3045	cluster618	Malonyl CoA-acyl carrier protein transacylase (EC 2.3.1.39)	1	1	1	1	1	1	1	1	1	1	1	1	1	1	1	1	1	1
3046	cluster619	FKBP-type peptidyl-prolyl cis-trans isomerase SlyD (EC 5.2.1.8)	1	1	1	1	1	1	1	1	1	1	1	1	1	1	1	1	1	1
3047	cluster62	Branched-chain amino acid ABC transporter, permease protein LivH (TC 3.A.1.4.1)	1	1	1	1	1	1	1	1	1	1	1	1	1	1	1	1	1	1
3048	cluster620	Cell division coordinator CpoB	1	1	1	1	1	1	1	1	1	1	1	1	1	1	1	1	1	1
3049	cluster621	Tol-Pal system peptidoglycan-associated lipoprotein PAL	1	1	1	1	1	1	1	1	1	1	1	1	1	1	1	1	1	1
3050	cluster622	Tol-Pal system beta propeller repeat protein TolB	1	1	1	1	1	1	1	1	1	1	1	1	1	1	1	1	1	1
3051	cluster623	TolA protein	1	1	1	1	1	1	1	1	1	1	1	1	1	1	1	1	1	1
3052	cluster624	Tol biopolymer transport system, TolR protein	1	1	1	1	1	1	1	1	1	1	1	1	1	1	1	1	1	1
3053	cluster625	Tol-Pal system protein TolQ	1	1	1	1	1	1	1	1	1	1	1	1	1	1	1	1	1	1
3054	cluster626	2-C-methyl-D-erythritol 4-phosphate cytidylyltransferase (EC 2.7.7.60); 2-C-methyl-D-erythritol 2,4-cyclodiphosphate synthase (EC 4.6.1.12)	1	1	1	1	1	1	1	1	1	1	1	1	1	1	1	1	1	1
3055	cluster627	ATP synthase epsilon chain (EC 3.6.3.14)	1	1	1	1	1	1	1	1	1	1	1	1	1	1	1	1	1	1
3056	cluster628	ATP synthase beta chain (EC 3.6.3.14)	1	1	1	1	1	1	1	1	1	1	1	1	1	1	1	1	1	1
3057	cluster629	ATP synthase gamma chain (EC 3.6.3.14)	1	1	1	1	1	1	1	1	1	1	1	1	1	1	1	1	1	1
3058	cluster63	Leucine-specific ABC transporter, substrate-binding protein LivK (TC 3.A.1.4.1)	1	1	1	1	1	1	1	1	1	1	1	1	1	1	1	1	1	1
3059	cluster630	ATP synthase alpha chain (EC 3.6.3.14)	1	1	1	1	1	1	1	1	1	1	1	1	1	1	1	1	1	1
3060	cluster631	ATP synthase delta chain (EC 3.6.3.14)	1	1	1	1	1	1	1	1	1	1	1	1	1	1	1	1	1	1
3061	cluster632	ATP synthase F0 sector subunit b (EC 3.6.3.14)	1	1	1	1	1	1	1	1	1	1	1	1	1	1	1	1	1	1
3062	cluster633	ATP synthase F0 sector subunit b' (EC 3.6.3.14)	1	1	1	1	1	1	1	1	1	1	1	1	1	1	1	1	1	1
3063	cluster634	Chromosome (plasmid) partitioning protein ParB	1	1	1	1	1	1	1	1	1	1	1	1	1	1	1	1	1	1
3064	cluster635	Chromosome (plasmid) partitioning protein ParA	1	1	1	1	1	1	1	1	1	1	1	1	1	1	1	1	1	1
3065	cluster636	Biotin--protein ligase (EC 6.3.4.9)(EC 6.3.4.10)(EC 6.3.4.11)(EC 6.3.4.15)	1	1	1	1	1	1	1	1	1	1	1	1	1	1	1	1	1	1
3066	cluster637	putative ATP/GTP-binding protein (mrp protein homolog)	1	1	1	1	1	1	1	1	1	1	1	1	1	1	1	1	1	1
3067	cluster638	Methionyl-tRNA formyltransferase (EC 2.1.2.9)	1	1	1	1	1	1	1	1	1	1	1	1	1	1	1	1	1	1
3068	cluster639	Glutamate 5-kinase (EC 2.7.2.11)	1	1	1	1	1	1	1	1	1	1	1	1	1	1	1	1	1	1
3069	cluster64	Branched-chain amino acid ABC transporter, substrate-binding protein LivJ (TC 3.A.1.4.1)	1	1	1	1	1	1	1	1	1	1	1	1	1	1	1	1	1	1
3070	cluster640	DNA ligase (ATP) (EC 6.5.1.1)	1	1	1	1	1	1	1	1	1	1	1	1	1	1	1	1	1	1
3071	cluster641	Putative periplasmic protein	1	1	1	1	1	1	1	1	1	1	1	1	1	1	1	1	1	1
3072	cluster642	FIG00469414: hypothetical protein	1	1	1	1	1	1	1	1	1	1	1	1	1	1	1	1	1	1
3073	cluster643	Enolase (EC 4.2.1.11)	1	1	1	1	1	1	1	1	1	1	1	1	1	1	1	1	1	1
3074	cluster644	RecA protein	1	1	1	1	1	1	1	1	1	1	1	1	1	1	1	1	1	1
3075	cluster645	2,3,4,5-tetrahydropyridine-2,6-dicarboxylate N-succinyltransferase (EC 2.3.1.117)	1	1	1	1	1	1	1	1	1	1	1	1	1	1	1	1	1	1
3076	cluster646	1,4-dihydroxy-6-naphtoate synthase	1	1	1	1	1	1	1	1	1	1	1	1	1	1	1	1	1	1
3077	cluster647	Flagellar biosynthesis protein FliQ	1	1	1	1	1	1	1	1	1	1	1	1	1	1	1	1	1	1
3078	cluster648	UDP-N-acetylenolpyruvoylglucosamine reductase (EC 1.3.1.98)	1	1	1	1	1	1	1	1	1	1	1	1	1	1	1	1	1	1
3079	cluster649	Putative periplasmic protein	1	1	1	1	1	1	1	1	1	1	1	1	1	1	1	1	1	1
3080	cluster65	Putative cytochrome c	1	1	1	1	1	1	1	1	1	1	1	1	1	1	1	1	1	1
3081	cluster650	3'(2'),5'-bisphosphate nucleotidase (EC 3.1.3.7)	1	1	1	1	1	1	1	1	1	1	1	1	1	1	1	1	1	1
3082	cluster651	Citrate synthase (si) (EC 2.3.3.1)	1	1	1	1	1	1	1	1	1	1	1	1	1	1	1	1	1	1
3083	cluster652	NA+/H+ antiporter (napA), putative	1	1	1	1	1	1	1	1	1	1	1	1	1	1	1	1	1	1
3084	cluster653	Biotin synthase (EC 2.8.1.6)	1	1	1	1	1	1	1	1	1	1	1	1	1	1	1	1	1	1
3085	cluster654	DNA topoisomerase I (EC 5.99.1.2)	1	1	1	1	1	1	1	1	1	1	1	1	1	1	1	1	1	1
3086	cluster655	Putative efflux protein	1	1	1	1	1	1	1	1	1	1	1	1	1	1	1	1	1	1
3087	cluster656	Protein translocase subunit SecY	1	1	1	1	1	1	1	1	1	1	1	1	1	1	1	1	1	1
3088	cluster657	LSU ribosomal protein L15p (L27Ae)	1	1	1	1	1	1	1	1	1	1	1	1	1	1	1	1	1	1
3089	cluster658	SSU ribosomal protein S5p (S2e)	1	1	1	1	1	1	1	1	1	1	1	1	1	1	1	1	1	1
3090	cluster659	LSU ribosomal protein L18p (L5e)	1	1	1	1	1	1	1	1	1	1	1	1	1	1	1	1	1	1
3091	cluster66	FIG00638667: hypothetical protein	1	1	1	1	1	1	1	1	1	1	1	1	1	1	1	1	1	1
3092	cluster660	LSU ribosomal protein L6p (L9e)	1	1	1	1	1	1	1	1	1	1	1	1	1	1	1	1	1	1
3093	cluster661	SSU ribosomal protein S8p (S15Ae)	1	1	1	1	1	1	1	1	1	1	1	1	1	1	1	1	1	1
3094	cluster662	SSU ribosomal protein S14p (S29e); SSU ribosomal protein S14p (S29e), zinc-dependent	1	1	1	1	1	1	1	1	1	1	1	1	1	1	1	1	1	1
3095	cluster663	LSU ribosomal protein L5p (L11e)	1	1	1	1	1	1	1	1	1	1	1	1	1	1	1	1	1	1
3096	cluster664	LSU ribosomal protein L24p (L26e)	1	1	1	1	1	1	1	1	1	1	1	1	1	1	1	1	1	1
3097	cluster665	Phosphoribosyl-AMP cyclohydrolase (EC 3.5.4.19); Phosphoribosyl-ATP pyrophosphatase (EC 3.6.1.31)	1	1	1	1	1	1	1	1	1	1	1	1	1	1	1	1	1	1
3098	cluster666	LSU ribosomal protein L14p (L23e)	1	1	1	1	1	1	1	1	1	1	1	1	1	1	1	1	1	1
3099	cluster667	SSU ribosomal protein S17p (S11e)	1	1	1	1	1	1	1	1	1	1	1	1	1	1	1	1	1	1
3100	cluster668	LSU ribosomal protein L29p (L35e)	1	1	1	1	1	1	1	1	1	1	1	1	1	1	1	1	1	1
3101	cluster669	LSU ribosomal protein L16p (L10e)	1	1	1	1	1	1	1	1	1	1	1	1	1	1	1	1	1	1
3102	cluster67	Membrane protein	1	1	1	1	1	1	1	1	1	1	1	1	1	1	1	1	1	1
3103	cluster670	SSU ribosomal protein S3p (S3e)	1	1	1	1	1	1	1	1	1	1	1	1	1	1	1	1	1	1
3104	cluster671	LSU ribosomal protein L22p (L17e)	1	1	1	1	1	1	1	1	1	1	1	1	1	1	1	1	1	1
3105	cluster672	SSU ribosomal protein S19p (S15e)	1	1	1	1	1	1	1	1	1	1	1	1	1	1	1	1	1	1
3106	cluster673	LSU ribosomal protein L2p (L8e)	1	1	1	1	1	1	1	1	1	1	1	1	1	1	1	1	1	1
3107	cluster674	LSU ribosomal protein L23p (L23Ae)	1	1	1	1	1	1	1	1	1	1	1	1	1	1	1	1	1	1
3108	cluster675	LSU ribosomal protein L4p (L1e)	1	1	1	1	1	1	1	1	1	1	1	1	1	1	1	1	1	1
3109	cluster676	Imidazole glycerol phosphate synthase cyclase subunit	1	1	1	1	1	1	1	1	1	1	1	1	1	1	1	1	1	1
3110	cluster677	LSU ribosomal protein L3p (L3e)	1	1	1	1	1	1	1	1	1	1	1	1	1	1	1	1	1	1
3111	cluster678	SSU ribosomal protein S10p (S20e)	1	1	1	1	1	1	1	1	1	1	1	1	1	1	1	1	1	1
3112	cluster679	LSU rRNA pseudouridine(2605) synthase (EC 5.4.99.22)	1	1	1	1	1	1	1	1	1	1	1	1	1	1	1	1	1	1
3113	cluster68	Aspartate-semialdehyde dehydrogenase (EC 1.2.1.11)	1	1	1	1	1	1	1	1	1	1	1	1	1	1	1	1	1	1
3114	cluster680	Ribonuclease J (endonuclease and 5' exonuclease)	1	1	1	1	1	1	1	1	1	1	1	1	1	1	1	1	1	1
3115	cluster681	SSU rRNA (adenine(1518)-N(6)/adenine(1519)-N(6))-dimethyltransferase (EC 2.1.1.182)	1	1	1	1	1	1	1	1	1	1	1	1	1	1	1	1	1	1
3116	cluster682	purine nucleoside phosphorylase (punB)	1	1	1	1	1	1	1	1	1	1	1	1	1	1	1	1	1	1
3117	cluster683	23S rRNA (adenine(2503)-C(2))-methyltransferase; tRNA (adenine(37)-C(2))-methyltransferase (EC 2.1.1.192)	1	1	1	1	1	1	1	1	1	1	1	1	1	1	1	1	1	1
3118	cluster684	Acetyltransferase	1	1	1	1	1	1	1	1	1	1	1	1	1	1	1	1	1	1
3119	cluster685	Phosphoribosylformimino-5-aminoimidazole carboxamide ribotide isomerase (EC 5.3.1.16)	1	1	1	1	1	1	1	1	1	1	1	1	1	1	1	1	1	1
3120	cluster686	3-isopropylmalate dehydratase small subunit (EC 4.2.1.33)	1	1	1	1	1	1	1	1	1	1	1	1	1	1	1	1	1	1
3121	cluster687	3-isopropylmalate dehydratase large subunit (EC 4.2.1.33)	1	1	1	1	1	1	1	1	1	1	1	1	1	1	1	1	1	1
3122	cluster688	3-isopropylmalate dehydrogenase (EC 1.1.1.85)	1	1	1	1	1	1	1	1	1	1	1	1	1	1	1	1	1	1
3123	cluster689	2-isopropylmalate synthase (EC 2.3.3.13)	1	1	1	1	1	1	1	1	1	1	1	1	1	1	1	1	1	1
3124	cluster69	Possible periplasmic thiredoxin	1	1	1	1	1	1	1	1	1	1	1	1	1	1	1	1	1	1
3125	cluster690	FIG00469579: hypothetical protein	1	1	1	1	1	1	1	1	1	1	1	1	1	1	1	1	1	1
3126	cluster691	Putative outer membrane protein	1	1	1	1	1	1	1	1	1	1	1	1	1	1	1	1	1	1
3127	cluster692	NADPH-dependent 7-cyano-7-deazaguanine reductase (EC 1.7.1.13)	1	1	1	1	1	1	1	1	1	1	1	1	1	1	1	1	1	1
3128	cluster693	7-cyano-7-deazaguanine synthase (EC 6.3.4.20)	1	1	1	1	1	1	1	1	1	1	1	1	1	1	1	1	1	1
3129	cluster694	Imidazole glycerol phosphate synthase amidotransferase subunit HisH	1	1	1	1	1	1	1	1	1	1	1	1	1	1	1	1	1	1
3130	cluster695	Paralog of flagellar hook protein FlgE	1	1	1	1	1	1	1	1	1	1	1	1	1	1	1	1	1	1
3131	cluster696	Crossover junction endodeoxyribonuclease RuvC (EC 3.1.22.4)	1	1	1	1	1	1	1	1	1	1	1	1	1	1	1	1	1	1
3132	cluster697	Histidinol-phosphatase (EC 3.1.3.15); Imidazoleglycerol-phosphate dehydratase (EC 4.2.1.19)	1	1	1	1	1	1	1	1	1	1	1	1	1	1	1	1	1	1
3133	cluster698	Histidinol dehydrogenase (EC 1.1.1.23)	1	1	1	1	1	1	1	1	1	1	1	1	1	1	1	1	1	1
3134	cluster699	ATP phosphoribosyltransferase (EC 2.4.2.17) => HisGl	1	1	1	1	1	1	1	1	1	1	1	1	1	1	1	1	1	1
3136	cluster70	Signal-transduction regulatory protein FlgR	1	1	1	1	1	1	1	1	1	1	1	1	1	1	1	1	1	1
3137	cluster700	LSU ribosomal protein L17p	1	1	1	1	1	1	1	1	1	1	1	1	1	1	1	1	1	1
3138	cluster701	DNA-directed RNA polymerase alpha subunit (EC 2.7.7.6)	1	1	1	1	1	1	1	1	1	1	1	1	1	1	1	1	1	1
3139	cluster702	SSU ribosomal protein S4p (S9e); SSU ribosomal protein S4p (S9e), zinc-independent	1	1	1	1	1	1	1	1	1	1	1	1	1	1	1	1	1	1
3140	cluster703	SSU ribosomal protein S11p (S14e)	1	1	1	1	1	1	1	1	1	1	1	1	1	1	1	1	1	1
3141	cluster704	SSU ribosomal protein S13p (S18e)	1	1	1	1	1	1	1	1	1	1	1	1	1	1	1	1	1	1
3142	cluster705	Translation initiation factor 1	1	1	1	1	1	1	1	1	1	1	1	1	1	1	1	1	1	1
3143	cluster706	ATP/GTP-binding protein	1	1	1	1	1	1	1	1	1	1	1	1	1	1	1	1	1	1
3144	cluster707	Transcriptional regulator, YafY family	1	1	1	1	1	1	1	1	1	1	1	1	1	1	1	1	1	1
3145	cluster708	L-Proline/Glycine betaine transporter ProP	1	1	1	1	1	1	1	1	1	1	1	1	1	1	1	1	1	1
3146	cluster709	DNA polymerase III beta subunit (EC 2.7.7.7)	1	1	1	1	1	1	1	1	1	1	1	1	1	1	1	1	1	1
3147	cluster71	Flagellar-associated protein FlgQ	1	1	1	1	1	1	1	1	1	1	1	1	1	1	1	1	1	1
3148	cluster710	small hydrophobic protein	1	1	1	1	1	1	1	1	1	1	1	1	1	1	1	1	1	1
3149	cluster711	ABC-type siderophore export system, fused ATPase and permease components	1	1	1	1	1	1	1	1	1	1	1	1	1	1	1	1	1	1
3150	cluster712	Putative bacterial haemoglobin	1	1	1	1	1	1	1	1	1	1	1	1	1	1	1	1	1	1
3151	cluster713	ABC transporter, substrate-binding protein (cluster 5, nickel/peptides/opines)	1	1	1	1	1	1	1	1	1	1	1	1	1	1	1	1	1	1
3152	cluster714	Putative peptide ABC-transport system permease protein	1	1	1	1	1	1	1	1	1	1	1	1	1	1	1	1	1	1
3153	cluster715	ABC transporter, permease protein 2 (cluster 5, nickel/peptides/opines)	1	1	1	1	1	1	1	1	1	1	1	1	1	1	1	1	1	1
3154	cluster716	Putative peptide ABC-transport system ATP-binding protein	1	1	1	1	1	1	1	1	1	1	1	1	1	1	1	1	1	1
3155	cluster717	ABC transporter, ATP-binding protein (cluster 5, nickel/peptides/opines)	1	1	1	1	1	1	1	1	1	1	1	1	1	1	1	1	1	1
3156	cluster718	NADH ubiquinone oxidoreductase chain A (EC 1.6.5.3)	1	1	1	1	1	1	1	1	1	1	1	1	1	1	1	1	1	1
3157	cluster719	2-keto-4-pentenoate hydratase/2-oxohepta-3-ene-1,7-dioic acid hydratase (catechol pathway)	1	1	1	1	1	1	1	1	1	1	1	1	1	1	1	1	1	1
3158	cluster72	Flagellar protein FlgP	1	1	1	1	1	1	1	1	1	1	1	1	1	1	1	1	1	1
3159	cluster720	NADH-ubiquinone oxidoreductase chain B (EC 1.6.5.3)	1	1	1	1	1	1	1	1	1	1	1	1	1	1	1	1	1	1
3160	cluster721	NADH-ubiquinone oxidoreductase chain C (EC 1.6.5.3)	1	1	1	1	1	1	1	1	1	1	1	1	1	1	1	1	1	1
3161	cluster722	NADH-ubiquinone oxidoreductase chain D (EC 1.6.5.3)	1	1	1	1	1	1	1	1	1	1	1	1	1	1	1	1	1	1
3162	cluster723	NADH-ubiquinone oxidoreductase chain E (EC 1.6.5.3)	1	1	1	1	1	1	1	1	1	1	1	1	1	1	1	1	1	1
3163	cluster724	FIG00010922: Possible NADH-ubiquinone oxidoreductase subunit	1	1	1	1	1	1	1	1	1	1	1	1	1	1	1	1	1	1
3164	cluster725	NADH-ubiquinone oxidoreductase chain G (EC 1.6.5.3)	1	1	1	1	1	1	1	1	1	1	1	1	1	1	1	1	1	1
3165	cluster726	NADH-ubiquinone oxidoreductase chain H (EC 1.6.5.3)	1	1	1	1	1	1	1	1	1	1	1	1	1	1	1	1	1	1
3166	cluster727	NADH-ubiquinone oxidoreductase chain I (EC 1.6.5.3)	1	1	1	1	1	1	1	1	1	1	1	1	1	1	1	1	1	1
3167	cluster728	NADH-ubiquinone oxidoreductase chain J (EC 1.6.5.3)	1	1	1	1	1	1	1	1	1	1	1	1	1	1	1	1	1	1
3168	cluster729	NADH-ubiquinone oxidoreductase chain K (EC 1.6.5.3)	1	1	1	1	1	1	1	1	1	1	1	1	1	1	1	1	1	1
3169	cluster73	DNA gyrase subunit A (EC 5.99.1.3)	1	1	1	1	1	1	1	1	1	1	1	1	1	1	1	1	1	1
3170	cluster730	Uncharacterized RNA pseudouridine synthase HP0347	1	1	1	1	1	1	1	1	1	1	1	1	1	1	1	1	1	1
3171	cluster731	NADH-ubiquinone oxidoreductase chain L (EC 1.6.5.3)	1	1	1	1	1	1	1	1	1	1	1	1	1	1	1	1	1	1
3172	cluster732	NADH-ubiquinone oxidoreductase chain M (EC 1.6.5.3)	1	1	1	1	1	1	1	1	1	1	1	1	1	1	1	1	1	1
3173	cluster733	NADH-ubiquinone oxidoreductase chain N (EC 1.6.5.3)	1	1	1	1	1	1	1	1	1	1	1	1	1	1	1	1	1	1
3174	cluster734	Paralysed flagella protein PflA	1	1	1	1	1	1	1	1	1	1	1	1	1	1	1	1	1	1
3175	cluster735	Membrane protein	1	1	1	1	1	1	1	1	1	1	1	1	1	1	1	1	1	1
3176	cluster736	Membrane protein	1	1	1	1	1	1	1	1	1	1	1	1	1	1	1	1	1	1
3177	cluster737	Membrane protease family protein HP0248	1	1	1	1	1	1	1	1	1	1	1	1	1	1	1	1	1	1
3178	cluster738	Branched-chain amino acid aminotransferase (EC 2.6.1.42)	1	1	1	1	1	1	1	1	1	1	1	1	1	1	1	1	1	1
3179	cluster739	2-hydroxymuconate tautomerase-like protein	1	1	1	1	1	1	1	1	1	1	1	1	1	1	1	1	1	1
3180	cluster74	Uncharacterized protein HP_1473	1	1	1	1	1	1	1	1	1	1	1	1	1	1	1	1	1	1
3181	cluster740	Adenylosuccinate lyase (EC 4.3.2.2); SAICAR lyase (EC 4.3.2.2)	1	1	1	1	1	1	1	1	1	1	1	1	1	1	1	1	1	1
3182	cluster741	Thiol peroxidase, Bcp-type (EC 1.11.1.15)	1	1	1	1	1	1	1	1	1	1	1	1	1	1	1	1	1	1
3183	cluster742	Epoxyqueuosine reductase (EC 1.17.99.6) QueH; hypothetical domain	1	1	1	1	1	1	1	1	1	1	1	1	1	1	1	1	1	1
3184	cluster743	3-hydroxyacyl-[acyl-carrier-protein] dehydratase, FabZ form (EC 4.2.1.59)	1	1	1	1	1	1	1	1	1	1	1	1	1	1	1	1	1	1
3185	cluster744	Acyl-[acyl-carrier-protein]--UDP-N-acetylglucosamine O-acyltransferase (EC 2.3.1.129)	1	1	1	1	1	1	1	1	1	1	1	1	1	1	1	1	1	1
3186	cluster745	ATP-dependent Clp protease ATP-binding subunit ClpX	1	1	1	1	1	1	1	1	1	1	1	1	1	1	1	1	1	1
3187	cluster746	Rod shape-determining protein MreB	1	1	1	1	1	1	1	1	1	1	1	1	1	1	1	1	1	1
3188	cluster747	Rod shape-determining protein MreC	1	1	1	1	1	1	1	1	1	1	1	1	1	1	1	1	1	1
3189	cluster748	Ribonucleotide reductase of class Ia (aerobic), alpha subunit (EC 1.17.4.1)	1	1	1	1	1	1	1	1	1	1	1	1	1	1	1	1	1	1
3190	cluster749	Carbamoyl-phosphate synthase large chain (EC 6.3.5.5)	1	1	1	1	1	1	1	1	1	1	1	1	1	1	1	1	1	1
3191	cluster75	Outer membrane liproprotein mapA precursor	1	1	1	1	1	1	1	1	1	1	1	1	1	1	1	1	1	1
3192	cluster750	Threonylcarbamoyl-AMP synthase (EC 2.7.7.87)	1	1	1	1	1	1	1	1	1	1	1	1	1	1	1	1	1	1
3193	cluster751	Transaldolase (EC 2.2.1.2)	1	1	1	1	1	1	1	1	1	1	1	1	1	1	1	1	1	1
3194	cluster752	Phosphoserine phosphatase (EC 3.1.3.3)	1	1	1	1	1	1	1	1	1	1	1	1	1	1	1	1	1	1
3195	cluster753	Putative transmembrane symporter	1	1	1	1	1	1	1	1	1	1	1	1	1	1	1	1	1	1
3196	cluster754	Positive regulator of CheA protein activity (CheW)	1	1	1	1	1	1	1	1	1	1	1	1	1	1	1	1	1	1
3197	cluster755	Signal transduction histidine kinase CheA	1	1	1	1	1	1	1	1	1	1	1	1	1	1	1	1	1	1
3198	cluster756	Chemotaxis protein CheV (EC 2.7.3.-)	1	1	1	1	1	1	1	1	1	1	1	1	1	1	1	1	1	1
3199	cluster757	FIG022708: hypothetical protein	1	1	1	1	1	1	1	1	1	1	1	1	1	1	1	1	1	1
3200	cluster758	Transcription elongation factor GreA	1	1	1	1	1	1	1	1	1	1	1	1	1	1	1	1	1	1
3201	cluster759	Lipid-A-disaccharide synthase (EC 2.4.1.182)	1	1	1	1	1	1	1	1	1	1	1	1	1	1	1	1	1	1
3202	cluster76	Translation elongation factor LepA	1	1	1	1	1	1	1	1	1	1	1	1	1	1	1	1	1	1
3203	cluster760	Cytolethal distending toxin subunit C	1	1	1	1	1	1	1	1	1	1	1	1	1	1	1	1	1	1
3204	cluster761	Cytolethal distending toxin subunit B, DNase I-like	1	1	1	1	1	1	1	1	1	1	1	1	1	1	1	1	1	1
3205	cluster762	Thymidylate synthase ThyX (EC 2.1.1.148)	1	1	1	1	1	1	1	1	1	1	1	1	1	1	1	1	1	1
3206	cluster763	Cytolethal distending toxin subunit A	1	1	1	1	1	1	1	1	1	1	1	1	1	1	1	1	1	1
3207	cluster764	5'-nucleotidase SurE (EC 3.1.3.5)	1	1	1	1	1	1	1	1	1	1	1	1	1	1	1	1	1	1
3208	cluster765	MoeB/thiF family protein	1	1	1	1	1	1	1	1	1	1	1	1	1	1	1	1	1	1
3209	cluster766	CTP synthase (EC 6.3.4.2)	1	1	1	1	1	1	1	1	1	1	1	1	1	1	1	1	1	1
3210	cluster767	Molybdenum ABC transporter ATP-binding protein ModC	1	1	1	1	1	1	1	1	1	1	1	1	1	1	1	1	1	1
3211	cluster768	Molybdenum ABC transporter permease protein ModB	1	1	1	1	1	1	1	1	1	1	1	1	1	1	1	1	1	1
3212	cluster769	FIG00469761: hypothetical protein	1	1	1	1	1	1	1	1	1	1	1	1	1	1	1	1	1	1
3213	cluster77	Multidrug efflux system, outer membrane factor lipoprotein => CmeD	1	1	1	1	1	1	1	1	1	1	1	1	1	1	1	1	1	1
3214	cluster770	Molybdenum ABC transporter, substrate-binding protein ModA	1	1	1	1	1	1	1	1	1	1	1	1	1	1	1	1	1	1
3215	cluster771	Malonyl-[acyl-carrier protein] O-methyltransferase (EC 2.1.1.197)	1	1	1	1	1	1	1	1	1	1	1	1	1	1	1	1	1	1
3216	cluster772	Pimeloyl-[acyl-carrier protein] methyl ester esterase BioG (EC 3.1.1.85)	1	1	1	1	1	1	1	1	1	1	1	1	1	1	1	1	1	1
3217	cluster773	8-amino-7-oxononanoate synthase (EC 2.3.1.47)	1	1	1	1	1	1	1	1	1	1	1	1	1	1	1	1	1	1
3218	cluster774	Single-stranded-DNA-specific exonuclease RecJ	1	1	1	1	1	1	1	1	1	1	1	1	1	1	1	1	1	1
3219	cluster775	Adenosylmethionine-8-amino-7-oxononanoate aminotransferase (EC 2.6.1.62)	1	1	1	1	1	1	1	1	1	1	1	1	1	1	1	1	1	1
3220	cluster776	Dethiobiotin synthase BioD (EC 6.3.3.3)	1	1	1	1	1	1	1	1	1	1	1	1	1	1	1	1	1	1
3221	cluster777	Broad-specificity multidrug efflux pump YkkD	1	1	1	1	1	1	1	1	1	1	1	1	1	1	1	1	1	1
3222	cluster778	Broad-specificity multidrug efflux pump YkkC	1	1	1	1	1	1	1	1	1	1	1	1	1	1	1	1	1	1
3223	cluster779	LSU ribosomal protein L25p	1	1	1	1	1	1	1	1	1	1	1	1	1	1	1	1	1	1
3224	cluster78	Multidrug efflux system, membrane fusion component => CmeE	1	1	1	1	1	1	1	1	1	1	1	1	1	1	1	1	1	1
3225	cluster780	Peptidyl-tRNA hydrolase (EC 3.1.1.29)	1	1	1	1	1	1	1	1	1	1	1	1	1	1	1	1	1	1
3226	cluster781	Lipopolysaccharide export system permease protein LptG	1	1	1	1	1	1	1	1	1	1	1	1	1	1	1	1	1	1
3227	cluster782	Diaminopimelate decarboxylase (EC 4.1.1.20)	1	1	1	1	1	1	1	1	1	1	1	1	1	1	1	1	1	1
3228	cluster783	NagD, Predicted sugar phosphatases of the HAD superfamily	1	1	1	1	1	1	1	1	1	1	1	1	1	1	1	1	1	1
3229	cluster784	Chorismate mutase I (EC 5.4.99.5); Prephenate dehydratase (EC 4.2.1.51)	1	1	1	1	1	1	1	1	1	1	1	1	1	1	1	1	1	1
3230	cluster785	Biosynthetic Aromatic amino acid aminotransferase beta (EC 2.6.1.57); Histidinol-phosphate aminotransferase (EC 2.6.1.9)	1	1	1	1	1	1	1	1	1	1	1	1	1	1	1	1	1	1
3231	cluster786	Flagellar M-ring protein FliF	1	1	1	1	1	1	1	1	1	1	1	1	1	1	1	1	1	1
3232	cluster787	Flagellar motor switch protein FliG	1	1	1	1	1	1	1	1	1	1	1	1	1	1	1	1	1	1
3233	cluster788	Flagellar assembly protein FliH	1	1	1	1	1	1	1	1	1	1	1	1	1	1	1	1	1	1
3234	cluster789	1-deoxy-D-xylulose 5-phosphate synthase (EC 2.2.1.7)	1	1	1	1	1	1	1	1	1	1	1	1	1	1	1	1	1	1
3235	cluster79	Multidrug efflux system, inner membrane proton/drug antiporter (RND type) => CmeF	1	1	1	1	1	1	1	1	1	1	1	1	1	1	1	1	1	1
3236	cluster790	Peroxide stress regulator; Ferric uptake regulation protein; Fe2+/Zn2+ uptake regulation proteins	1	1	1	1	1	1	1	1	1	1	1	1	1	1	1	1	1	1
3237	cluster791	FIG00469432: hypothetical protein	1	1	1	1	1	1	1	1	1	1	1	1	1	1	1	1	1	1
3238	cluster792	Demethylmenaquinone methyltransferase (EC 2.1.1.163)	1	1	1	1	1	1	1	1	1	1	1	1	1	1	1	1	1	1
3239	cluster793	DNA gyrase subunit B (EC 5.99.1.3)	1	1	1	1	1	1	1	1	1	1	1	1	1	1	1	1	1	1
3240	cluster794	L-asparaginase (EC 3.5.1.1)	1	1	1	1	1	1	1	1	1	1	1	1	1	1	1	1	1	1
3241	cluster795	Exodeoxyribonuclease VII large subunit (EC 3.1.11.6)	1	1	1	1	1	1	1	1	1	1	1	1	1	1	1	1	1	1
3242	cluster796	Phosphoserine aminotransferase (EC 2.6.1.52)	1	1	1	1	1	1	1	1	1	1	1	1	1	1	1	1	1	1
3243	cluster797	3-oxoacyl-[acyl-carrier-protein] synthase, KASIII (EC 2.3.1.180)	1	1	1	1	1	1	1	1	1	1	1	1	1	1	1	1	1	1
3244	cluster798	Phosphate:acyl-ACP acyltransferase PlsX (EC 2.3.1.n2)	1	1	1	1	1	1	1	1	1	1	1	1	1	1	1	1	1	1
3245	cluster799	FIG01269488: protein, clustered with ribosomal protein L32p	1	1	1	1	1	1	1	1	1	1	1	1	1	1	1	1	1	1
3246	cluster8	Putative hemolysin activation/secretion protein	1	3	3	1	3	2	1	1	1	1	1	1	2	1	1	5	3	3
3247	cluster80	Fe2+ ABC transporter, ATP-binding subunit	1	1	1	1	1	1	1	1	1	1	1	1	1	1	1	1	1	1
3248	cluster800	Nucleoside diphosphate kinase (EC 2.7.4.6)	1	1	1	1	1	1	1	1	1	1	1	1	1	1	1	1	1	1
3249	cluster801	4Fe-4S ferredoxin, iron-sulfur binding	1	1	1	1	1	1	1	1	1	1	1	1	1	1	1	1	1	1
3250	cluster802	Alkyl hydroperoxide reductase subunit C-like protein	1	1	1	1	1	1	1	1	1	1	1	1	1	1	1	1	1	1
3251	cluster803	Flagellar biosynthesis protein FlhB	1	1	1	1	1	1	1	1	1	1	1	1	1	1	1	1	1	1
3252	cluster804	Flagellar motor rotation protein MotB	1	1	1	1	1	1	1	1	1	1	1	1	1	1	1	1	1	1
3253	cluster805	Flagellar motor rotation protein MotA	1	1	1	1	1	1	1	1	1	1	1	1	1	1	1	1	1	1
3254	cluster806	DNA polymerase I (EC 2.7.7.7)	1	1	1	1	1	1	1	1	1	1	1	1	1	1	1	1	1	1
3255	cluster807	Integral membrane protein	1	1	1	1	1	1	1	1	1	1	1	1	1	1	1	1	1	1
3256	cluster808	Excinuclease ABC subunit A	1	1	1	1	1	1	1	1	1	1	1	1	1	1	1	1	1	1
3257	cluster809	Membrane protein	1	1	1	1	1	1	1	1	1	1	1	1	1	1	1	1	1	1
3258	cluster81	Possible dnaJ-like protein	1	1	1	1	1	1	1	1	1	1	1	1	1	1	1	1	1	1
3259	cluster810	Anthranilate synthase, aminase component (EC 4.1.3.27)	1	1	1	1	1	1	1	1	1	1	1	1	1	1	1	1	1	1
3260	cluster811	Anthranilate synthase, amidotransferase component (EC 4.1.3.27); Anthranilate phosphoribosyltransferase (EC 2.4.2.18)	1	1	1	1	1	1	1	1	1	1	1	1	1	1	1	1	1	1
3261	cluster812	Phosphoribosylanthranilate isomerase (EC 5.3.1.24)	1	1	1	1	1	1	1	1	1	1	1	1	1	1	1	1	1	1
3262	cluster813	Tryptophan synthase beta chain (EC 4.2.1.20)	1	1	1	1	1	1	1	1	1	1	1	1	1	1	1	1	1	1
3263	cluster814	Tryptophan synthase alpha chain (EC 4.2.1.20)	1	1	1	1	1	1	1	1	1	1	1	1	1	1	1	1	1	1
3264	cluster815	Putative uncharacterized protein FIG019238	1	1	1	1	1	1	1	1	1	1	1	1	1	1	1	1	1	1
3265	cluster816	Flagellar motor switch protein FliN	1	1	1	1	1	1	1	1	1	1	1	1	1	1	1	1	1	1
3266	cluster817	Probable transmembrane protein Cj0352	1	1	1	1	1	1	1	1	1	1	1	1	1	1	1	1	1	1
3267	cluster818	Exopolyphosphatase (EC 3.6.1.11)	1	1	1	1	1	1	1	1	1	1	1	1	1	1	1	1	1	1
3268	cluster819	4Fe-4S ferredoxin, iron-sulfur binding	1	1	1	1	1	1	1	1	1	1	1	1	1	1	1	1	1	1
3269	cluster82	Arginyl-tRNA--protein transferase (EC 2.3.2.8)	1	1	1	1	1	1	1	1	1	1	1	1	1	1	1	1	1	1
3270	cluster820	Two-component regulator	1	1	1	1	1	1	1	1	1	1	1	1	1	1	1	1	1	1
3271	cluster821	Dihydroneopterin aldolase (EC 4.1.2.25)	1	1	1	1	1	1	1	1	1	1	1	1	1	1	1	1	1	1
3272	cluster822	Acyl-phosphate:glycerol-3-phosphate O-acyltransferase PlsY (EC 2.3.1.n3)	1	1	1	1	1	1	1	1	1	1	1	1	1	1	1	1	1	1
3273	cluster823	Cytochrome c551 peroxidase (EC 1.11.1.5)	1	1	1	1	1	1	1	1	1	1	1	1	1	1	1	1	1	1
3274	cluster824	Phosphoglucosamine mutase (EC 5.4.2.10)	1	1	1	1	1	1	1	1	1	1	1	1	1	1	1	1	1	1
3275	cluster825	Lipoprotein signal peptidase (EC 3.4.23.36)	1	1	1	1	1	1	1	1	1	1	1	1	1	1	1	1	1	1
3276	cluster826	Protoporphyrinogen IX oxidase, novel form, HemJ (EC 1.3.-.-)	1	1	1	1	1	1	1	1	1	1	1	1	1	1	1	1	1	1
3277	cluster827	Oxygen-independent coproporphyrinogen III oxidase, putative	1	1	1	1	1	1	1	1	1	1	1	1	1	1	1	1	1	1
3278	cluster828	FIG00469484: hypothetical protein	1	1	1	1	1	1	1	1	1	1	1	1	1	1	1	1	1	1
3279	cluster829	Multidrug efflux system, outer membrane factor lipoprotein => CmeC	1	1	1	1	1	1	1	1	1	1	1	1	1	1	1	1	1	1
3280	cluster83	FIG00469427: hypothetical protein	1	1	1	1	1	1	1	1	1	1	1	1	1	1	1	1	1	1
3281	cluster830	Multidrug efflux system, membrane fusion component => CmeA	1	1	1	1	1	1	1	1	1	1	1	1	1	1	1	1	1	1
3282	cluster831	Transcriptional repressor of CmeABC operon, CmeR	1	1	1	1	1	1	1	1	1	1	1	1	1	1	1	1	1	1
3283	cluster832	Ferredoxin domain-containing integral membrane protein	1	1	1	1	1	1	1	1	1	1	1	1	1	1	1	1	1	1
3284	cluster833	SSU ribosomal protein S21p	1	1	1	1	1	1	1	1	1	1	1	1	1	1	1	1	1	1
3285	cluster834	Putative flagellar motility protein	1	1	1	1	1	1	1	1	1	1	1	1	1	1	1	1	1	1
3286	cluster835	Similarity with glutathionylspermidine synthase (EC 6.3.1.8), group 2	1	1	1	1	1	1	1	1	1	1	1	1	1	1	1	1	1	1
3287	cluster836	Putative D-2-hydroxyacid dehydrogenase	1	1	1	1	1	1	1	1	1	1	1	1	1	1	1	1	1	1
3288	cluster837	UPF0234 protein Yitk	1	1	1	1	1	1	1	1	1	1	1	1	1	1	1	1	1	1
3289	cluster838	putative lipoprotein	1	1	1	1	1	1	1	1	1	1	1	1	1	1	1	1	1	1
3290	cluster839	Putative periplasmic protein	1	1	1	1	1	1	1	1	1	1	1	1	1	1	1	1	1	1
3291	cluster84	Pyruvate carboxylase subunit A (EC 6.4.1.1)	1	1	1	1	1	1	1	1	1	1	1	1	1	1	1	1	1	1
3292	cluster840	Probable AAA family ATPase	1	1	1	1	1	1	1	1	1	1	1	1	1	1	1	1	1	1
3293	cluster841	Membrane protein	1	1	1	1	1	1	1	1	1	1	1	1	1	1	1	1	1	1
3294	cluster842	Protein-methionine-sulfoxide reductase catalytic subunit MsrP	1	1	1	1	1	1	1	1	1	1	1	1	1	1	1	1	1	1
3295	cluster843	FIG00469705: hypothetical protein	1	1	1	1		1	1	1	1	1	1	1	1	1	1		2	2
3296	cluster844	Orotidine 5'-phosphate decarboxylase (EC 4.1.1.23)	1	1	1	1	1	1	1	1	1	1	1	1	1	1	1	1	1	1
3297	cluster845	Transcription termination protein NusB	1	1	1	1	1	1	1	1	1	1	1	1	1	1	1	1	1	1
3298	cluster846	6,7-dimethyl-8-ribityllumazine synthase (EC 2.5.1.78)	1	1	1	1	1	1	1	1	1	1	1	1	1	1	1	1	1	1
3299	cluster847	2-Keto-3-deoxy-D-manno-octulosonate-8-phosphate synthase (EC 2.5.1.55)	1	1	1	1	1	1	1	1	1	1	1	1	1	1	1	1	1	1
3300	cluster848	Integral membrane protein	1	1	1	1	1	1	1	1	1	1	1	1	1	1	1	1	1	1
3301	cluster849	GTP-binding protein EngA	1	1	1	1	1	1	1	1	1	1	1	1	1	1	1	1	1	1
3302	cluster85	Peptidoglycan glycosyltransferase FtsW (EC 2.4.1.129)	1	1	1	1	1	1	1	1	1	1	1	1	1	1	1	1	1	1
3303	cluster850	Shikimate kinase I (EC 2.7.1.71)	1	1	1	1	1	1	1	1	1	1	1	1	1	1	1	1	1	1
3304	cluster851	Tryptophanyl-tRNA synthetase (EC 6.1.1.2)	1	1	1	1	1	1	1	1	1	1	1	1	1	1	1	1	1	1
3305	cluster852	Seryl-tRNA synthetase (EC 6.1.1.11)	1	1	1	1	1	1	1	1	1	1	1	1	1	1	1	1	1	1
3306	cluster853	Uncharacterized membrane anchored protein HP_1479	1	1	1	1	1	1	1	1	1	1	1	1	1	1	1	1	1	1
3307	cluster854	FIG00470210: hypothetical protein	1	1	1	1	1	1	1	1	1	1	1	1	1	1	1	1	1	1
3308	cluster855	Pyruvate kinase (EC 2.7.1.40)	1	1	1	1	1	1	1	1	1	1	1	1	1	1	1	1	1	1
3309	cluster856	Malate:quinone oxidoreductase (EC 1.1.5.4)	1	1	1	1	1	1	1	1	1	1	1	1	1	1	1	1	1	1
3310	cluster857	Pantothenate kinase type III, CoaX-like (EC 2.7.1.33)	1	1	1	1	1	1	1	1	1	1	1	1	1	1	1	1	1	1
3311	cluster858	FIG00469601: hypothetical protein	1	1	1	1	1	1	1	1	1	1	1	1	1	1	1	1	1	1
3312	cluster859	putative lipoprotein	1	1	1	1	1	1	1	1	1	1	1	1	1	1	1	1	1	1
3313	cluster86	UDP-N-acetylglucosamine--N-acetylmuramyl-(pentapeptide) pyrophosphoryl-undecaprenol N-acetylglucosamine transferase (EC 2.4.1.227)	1	1	1	1	1	1	1	1	1	1	1	1	1	1	1	1	1	1
3314	cluster860	FIG00469797: hypothetical protein	1	1	1	1	1	1	1	1	1	1	1	1	1	1	1	1	1	1
3315	cluster861	Aspartyl-tRNA(Asn) amidotransferase subunit C (EC 6.3.5.6); Glutamyl-tRNA(Gln) amidotransferase subunit C (EC 6.3.5.7)	1	1	1	1	1	1	1	1	1	1	1	1	1	1	1	1	1	1
3316	cluster862	Putative integral membrane protein HP_0181	1	1	1	1	1	1	1	1	1	1	1	1	1	1	1	1	1	1
3317	cluster863	Ferric uptake regulation protein FUR	1	1	1	1	1	1	1	1	1	1	1	1	1	1	1	1	1	1
3318	cluster864	Lysyl-tRNA synthetase (class II) (EC 6.1.1.6)	1	1	1	1	1	1	1	1	1	1	1	1	1	1	1	1	1	1
3319	cluster865	Serine hydroxymethyltransferase (EC 2.1.2.1)	1	1	1	1	1	1	1	1	1	1	1	1	1	1	1	1	1	1
3320	cluster866	FIG00469546: hypothetical protein	1	1	1	1	1	1	1	1	1	1	1	1	1	1	1	1	1	1
3321	cluster867	Membrane protein	1	1	1	1	1	1	1	1	1	1	1	1	1	1	1	1	1	1
3322	cluster868	Shikimate 5-dehydrogenase I alpha (EC 1.1.1.25)	1	1	1	1	1	1	1	1	1	1	1	1	1	1	1	1	1	1
3323	cluster869	putative lipoprotein	1	1	1	1	1	1	1	1	1	1	1	1	1	1	1	1	1	1
3324	cluster87	Putative transmembrane transport protein	1	1	1	1	1	1	1	1	1	1	1	1	1	1	1	1	1	1
3325	cluster870	Prolipoprotein diacylglyceryl transferase	1	1	1	1	1	1	1	1	1	1	1	1	1	1	1	1	1	1
3326	cluster871	Fumarate reductase cytochrome b subunit	1	1	1	1	1	1	1	1	1	1	1	1	1	1	1	1	1	1
3327	cluster872	Fumarate reductase flavoprotein subunit (EC 1.3.5.4)	1	1	1	1	1	1	1	1	1	1	1	1	1	1	1	1	1	1
3328	cluster873	Fumarate reductase iron-sulfur protein (EC 1.3.5.4)	1	1	1	1	1	1	1	1	1	1	1	1	1	1	1	1	1	1
3329	cluster874	ATP/GTP-binding protein	1	1	1	1	1	1	1	1	1	1	1	1	1	1	1	1	1	1
3330	cluster875	ATP/GTP-binding protein	1	1	1	1	1	1	1	1	1	1	1	1	1	1	1	1	1	1
3331	cluster876	Putative periplasmic protein	1	1	1	1	1	1	1	1	1	1	1	1	1	1	1	1	1	1
3332	cluster877	SrpA-related protein	1	1	1	1	1	1	1	1	1	1	1	1	1	1	1	1	1	1
3333	cluster878	Diadenosine tetraphosphate (Ap4A) hydrolase and other HIT family hydrolases	1	1	1	1	1	1	1	1	1	1	1	1	1	1	1	1	1	1
3334	cluster879	Putative periplasmic protein	1	1	1	1	1	1	1	1	1	1	1	1	1	1	1	1	1	1
3335	cluster88	Putative periplasmic ATP/GTP-binding protein	1	1	1	1	1	1	1	1	1	1	1	1	1	1	1	1	1	1
3336	cluster880	Membrane protein	1	1	1	1	1	1	1	1	1	1	1	1	1	1	1	1	1	1
3337	cluster881	Putative H-T-H containing protein	1	1	1	1	1	1	1	1	1	1	1	1	1	1	1	1	1	1
3338	cluster882	Bis-ABC ATPase YbiT	1	1	1	1	1	1	1	1	1	1	1	1	1	1	1	1	1	1
3339	cluster883	FIG00469522: hypothetical protein	1	1	1	1	1	1	1	1	1	1	1	1	1	1	1	1	1	1
3340	cluster884	FIG00469840: hypothetical protein	1	1	1	1	1	1	1	1	1	1	1	1	1	1	1	1	1	1
3341	cluster885	FIG000605: protein co-occurring with transport systems (COG1739)	1	1	1	1	1	1	1	1	1	1	1	1	1	1	1	1	1	1
3342	cluster886	Membrane protein	1	1	1	1	1	1	1	1	1	1	1	1	1	1	1	1	1	1
3343	cluster887	Putative periplasmic ATP /GTP-binding protein	1	1	1	1	1	1	1	1	1	1	1	1	1	1	1	1	1	1
3344	cluster888	Putative periplasmic protein	1	1	1	1	1	1	1	1	1	1	1	1	1	1	1	1	1	1
3345	cluster889	UDP-N-acetylmuramoyl-L-alanine--D-glutamate ligase (EC 6.3.2.9)	1	1	1	1	1	1	1	1	1	1	1	1	1	1	1	1	1	1
3346	cluster89	Transcriptional regulator, AraC family	1	1	1	1	1	1	1	1	1	1	1	1	1	1	1	1	1	1
3347	cluster890	Phospho-N-acetylmuramoyl-pentapeptide-transferase (EC 2.7.8.13)	1	1	1	1	1	1	1	1	1	1	1	1	1	1	1	1	1	1
3348	cluster891	2,3-bisphosphoglycerate-independent phosphoglycerate mutase (EC 5.4.2.12)	1	1	1	1	1	1	1	1	1	1	1	1	1	1	1	1	1	1
3349	cluster892	3-oxoacyl-[acyl-carrier protein] reductase (EC 1.1.1.100), FadG	1	1	1	1	1	1	1	1	1	1	1	1	1	1	1	1	1	1
3350	cluster893	FIG00469784: hypothetical protein	1	1	1	1	1	1	1	1	1	1	1	1	1	1	1	1	1	1
3351	cluster894	Thiaminase II (EC 3.5.99.2) involved in salvage of thiamin pyrimidine moiety, TenA subgroup with Cys in active site	1	1	1	1	1	1	1	1	1	1	1	1	1	1	1	1	1	1
3352	cluster895	Acyl carrier protein	1	1	1	1	1	1	1	1	1	1	1	1	1	1	1	1	1	1
3353	cluster896	3-oxoacyl-[acyl-carrier-protein] synthase, KASII (EC 2.3.1.179)	1	1	1	1	1	1	1	1	1	1	1	1	1	1	1	1	1	1
3354	cluster897	Acetyl-coenzyme A carboxyl transferase alpha chain (EC 6.4.1.2)	1	1	1	1	1	1	1	1	1	1	1	1	1	1	1	1	1	1
3355	cluster898	Multidrug resistance transporter, Bcr/CflA family	1	1	1	1	1	1	1	1	1	1	1	1	1	1	1	1	1	1
3356	cluster899	FIG00471048: hypothetical protein	1	1	1	1	1	1	1	1	1	1	1	1	1	1	1	1	1	1
3358	cluster90	Thiazole tautomerase TenI (EC 5.3.99.10)	1	1	1	1	1	1	1	1	1	1	1	1	1	1	1	1	1	1
3359	cluster900	Uridine diphosphate glucose pyrophosphatase (EC 3.6.1.45)	1	1	1	1	1	1	1	1	1	1	1	1	1	1	1	1	1	1
3360	cluster901	Methyl-accepting chemotaxis signal transduction protein	1	1	1	1	1	1	1	1	1	1	1	1	1	1	1	1	1	1
3361	cluster902	Hypothetical protein Cj0449c	1	1	1	1	1	1	1	1	1	1	1	1	1	1	1	1	1	1
3362	cluster903	LSU ribosomal protein L28p; LSU ribosomal protein L28p, zinc-independent	1	1	1	1	1	1	1	1	1	1	1	1	1	1	1	1	1	1
3363	cluster904	Ribulose-phosphate 3-epimerase (EC 5.1.3.1)	1	1	1	1	1	1	1	1	1	1	1	1	1	1	1	1	1	1
3364	cluster905	FIG00469895: hypothetical protein	1	1	1	1	1	1	1	1	1	1	1	1	1	1	1	1	1	1
3365	cluster906	DEDDh 3'-5' exonuclease domain of the epsilon subunit of DNA polymerase III	1	1	1	1	1	1	1	1	1	1	1	1	1	1	1	1	1	1
3366	cluster907	Phosphomethylpyrimidine synthase ThiC (EC 4.1.99.17)	1	1	1	1	1	1	1	1	1	1	1	1	1	1	1	1	1	1
3367	cluster908	Membrane protein	1	1	1	1	1	1	1	1	1	1	1	1	1	1	1	1	1	1
3368	cluster909	putative membrane protein	1	1	1	1	1	1	1	1	1	1	1	1	1	1	1	1	1	1
3369	cluster91	Fe2+ ABC transporter, permease protein 2	1	1	1	1	1	1	1	1	1	1	1	1	1	1	1	1	1	1
3370	cluster910	FIG00469410: hypothetical protein	1	1	1	1	1	1	1	1	1	1	1	1	1	1	1	1	1	1
3371	cluster911	putative lipoprotein	1	1	1	1	1	1	1	1	1	1	1	1	1	1	1	1	1	1
3372	cluster912	tRNA-i(6)A37 methylthiotransferase (EC 2.8.4.3)	1	1	1	1	1	1	1	1	1	1	1	1	1	1	1	1	1	1
3373	cluster913	FIG00388607: hypothetical protein	1	1	1	1	1	1	1	1	1	1	1	1	1	1	1	1	1	1
3374	cluster914	Transcription termination protein NusA	1	1	1	1	1	1	1	1	1	1	1	1	1	1	1	1	1	1
3375	cluster915	Integral membrane protein	1	1	1	1	1	1	1	1	1	1	1	1	1	1	1	1	1	1
3376	cluster916	Membrane protein	1	1	1	1	1	1	1	1	1	1	1	1	1	1	1	1	1	1
3377	cluster917	Cyclic dehypoxanthine futalosine synthase (EC 1.21.98.1)	1	1	1	1	1	1	1	1	1	1	1	1	1	1	1	1	1	1
3378	cluster918	FIG015287: Zinc protease	1	1	1	1	1	1	1	1	1	1	1	1	1	1	1	1	1	1
3379	cluster919	ATP-dependent DNA helicase RecG (EC 3.6.4.12)	1	1	1	1	1	1	1	1	1	1	1	1	1	1	1	1	1	1
3380	cluster92	2-iminoacetate synthase (ThiH) (EC 4.1.99.19)	1	1	1	1	1	1	1	1	1	1	1	1	1	1	1	1	1	1
3381	cluster920	FIG00469384: hypothetical protein	1	1	1	1	1	1	1	1	1	1	1	1	1	1	1	1	1	1
3382	cluster921	Transcriptional regulator	1	1	1	1	1	1	1	1	1	1	1	1	1	1	1	1	1	1
3383	cluster922	ABC transporter, permease protein (cluster 3, basic aa/glutamine/opines)	1	1	1	1	1	1	1	1	1	1	1	1	1	1	1	1	1	1
3384	cluster923	ABC transporter, permease protein (cluster 3, basic aa/glutamine/opines)	1	1	1	1	1	1	1	1	1	1	1	1	1	1	1	1	1	1
3385	cluster924	ABC transporter, ATP-binding protein (cluster 3, basic aa/glutamine/opines)	1	1	1	1	1	1	1	1	1	1	1	1	1	1	1	1	1	1
3386	cluster925	Translation elongation factor Tu	1	1	1	1	1	1	1	1	1	1	1	1	1	1	1	1	1	1
3387	cluster926	LSU ribosomal protein L33p; LSU ribosomal protein L33p, zinc-independent	1	1	1	1	1	1	1	1	1	1	1	1	1	1	1	1	1	1
3388	cluster927	GTP-binding protein TypA/BipA	1	1	1	1	1	1	1	1	1	1	1	1	1	1	1	1	1	1
3389	cluster928	Protein translocase subunit SecE	1	1	1	1	1	1	1	1	1	1	1	1	1	1	1	1	1	1
3390	cluster929	Transcription antitermination protein NusG	1	1	1	1	1	1	1	1	1	1	1	1	1	1	1	1	1	1
3391	cluster93	Thiazole synthase (EC 2.8.1.10)	1	1	1	1	1	1	1	1	1	1	1	1	1	1	1	1	1	1
3392	cluster930	LSU ribosomal protein L11p (L12e)	1	1	1	1	1	1	1	1	1	1	1	1	1	1	1	1	1	1
3393	cluster931	LSU ribosomal protein L1p (L10Ae)	1	1	1	1	1	1	1	1	1	1	1	1	1	1	1	1	1	1
3394	cluster932	LSU ribosomal protein L10p (P0)	1	1	1	1	1	1	1	1	1	1	1	1	1	1	1	1	1	1
3395	cluster933	LSU ribosomal protein L7p/L12p (P1/P2)	1	1	1	1	1	1	1	1	1	1	1	1	1	1	1	1	1	1
3396	cluster934	DNA-directed RNA polymerase beta subunit (EC 2.7.7.6)	1	1	1	1	1	1	1	1	1	1	1	1	1	1	1	1	1	1
3397	cluster935	DNA-directed RNA polymerase beta' subunit (EC 2.7.7.6)	1	1	1	1	1	1	1	1	1	1	1	1	1	1	1	1	1	1
3398	cluster936	FIG00470053: hypothetical protein	1	1	1	1	1	1	1	1	1	1	1	1	1	1	1	1	1	1
3399	cluster937	SSU ribosomal protein S12p (S23e)	1	1	1	1	1	1	1	1	1	1	1	1	1	1	1	1	1	1
3400	cluster938	SSU ribosomal protein S7p (S5e)	1	1	1	1	1	1	1	1	1	1	1	1	1	1	1	1	1	1
3401	cluster939	Flagellar hook-length control protein FliK	1	1	1	1	1	1	1	1	1	1	1	1	1	1	1	1	1	1
3402	cluster94	Sulfur carrier protein ThiS; Sulfur carrier protein ThiS adenylyltransferase (EC 2.7.7.73)	1	1	1	1	1	1	1	1	1	1	1	1	1	1	1	1	1	1
3403	cluster940	Translation elongation factor G	1	1	1	1	1	1	1	1	1	1	1	1	1	1	1	1	1	1
3404	cluster941	tRNA(1)(Val) (adenine(37)-N(6))-methyltransferase (EC 2.1.1.223)	1	1	1	1	1	1	1	1	1	1	1	1	1	1	1	1	1	1
3405	cluster942	FIG00469387: hypothetical protein	1	1	1	1	1	1	1	1	1	1	1	1	1	1	1	1	1	1
3406	cluster943	Uncharacterized protein HP0275	1	1	1	1	1	1	1	1	1	1	1	1	1	1	1	1	1	1
3407	cluster944	Indole-3-glycerol phosphate synthase (EC 4.1.1.48)	1	1	1	1	1	1	1	1	1	1	1	1	1	1	1	1	1	1
3408	cluster945	HIT family protein	1	1	1	1	1	1	1	1	1	1	1	1	1	1	1	1	1	1
3409	cluster946	Selenophosphate-dependent tRNA 2-selenouridine synthase	1	1	1	1	1	1	1	1	1	1	1	1	1	1	1	1	1	1
3410	cluster947	Ferrochelatase, protoheme ferro-lyase (EC 4.99.1.1)	1	1	1	1	1	1	1	1	1	1	1	1	1	1	1	1	1	1
3411	cluster948	Flagellar basal-body rod modification protein FlgD	1	1	1	1	1	1	1	1	1	1	1	1	1	1	1	1	1	1
3412	cluster949	Predicted dehydrogenases and related proteins	1	1	1	1	1	1	1	1	1	1	1	1	1	1	1	1	1	1
3413	cluster95	Sulfur carrier protein ThiS	1	1	1	1	1	1	1	1	1	1	1	1	1	1	1	1	1	1
3414	cluster950	Putative aminotransferase	1	1	1	1	1	1	1	1	1	1	1	1	1	1	1	1	1	1
3415	cluster951	Alanyl-tRNA synthetase (EC 6.1.1.7)	1	1	1	1	1	1	1	1	1	1	1	1	1	1	1	1	1	1
3416	cluster952	Septum formation protein Maf	1	1	1	1	1	1	1	1	1	1	1	1	1	1	1	1	1	1
3417	cluster953	Multimodular transpeptidase-transglycosylase (EC 2.4.1.129) (EC 3.4.-.-)	1	1	1	1	1	1	1	1	1	1	1	1	1	1	1	1	1	1
3418	cluster954	FIG00470286: hypothetical protein	1	1	1	1	1	1	1	1	1	1	1	1	1	1	1	1	1	1
3419	cluster955	Putative carboxyl-terminal protease (EC 3.4.21.-)	1	1	1	1	1	1	1	1	1	1	1	1	1	1	1	1	1	1
3420	cluster956	Phosphoribosylaminoimidazole-succinocarboxamide synthase (EC 6.3.2.6)	1	1	1	1	1	1	1	1	1	1	1	1	1	1	1	1	1	1
3421	cluster957	Flagellar hook protein FlgE	1	1	1	1	1	1	1	1	1	1	1	1	1	1	1	1	1	1
3422	cluster958	Phosphoribosylformylglycinamidine synthase, PurS subunit (EC 6.3.5.3)	1	1	1	1	1	1	1	1	1	1	1	1	1	1	1	1	1	1
3423	cluster959	Phosphoribosylformylglycinamidine synthase, glutamine amidotransferase subunit (EC 6.3.5.3)	1	1	1	1	1	1	1	1	1	1	1	1	1	1	1	1	1	1
3424	cluster96	N-succinyl-L,L-diaminopimelate desuccinylase (EC 3.5.1.18)	1	1	1	1	1	1	1	1	1	1	1	1	1	1	1	1	1	1
3425	cluster960	Putative periplasmic protein	1	1	1	1	1	1	1	1	1	1	1	1	1	1	1	1	1	1
3426	cluster961	Acyl-CoA:1-acyl-sn-glycerol-3-phosphate acyltransferase (EC 2.3.1.51)	1	1	1	1	1	1	1	1	1	1	1	1	1	1	1	1	1	1
3427	cluster962	Fluoride ion transporter CrcB	1	1	1	1	1	1	1	1	1	1	1	1	1	1	1	1	1	1
3428	cluster963	Chaperone protein HtpG	1	1	1	1	1	1	1	1	1	1	1	1	1	1	1	1	1	1
3429	cluster964	Membrane protein	1	1	1	1	1	1	1	1	1	1	1	1	1	1	1	1	1	1
3430	cluster965	Cell division protein FtsI [Peptidoglycan synthetase] (EC 2.4.1.129)	1	1	1	1	1	1	1	1	1	1	1	1	1	1	1	1	1	1
3431	cluster966	FIG00470070: hypothetical protein	1	1	1	1	1	1	1	1	1	1	1	1	1	1	1	1	1	1
3432	cluster967	Flagellar hook-basal body complex protein FliE	1	1	1	1	1	1	1	1	1	1	1	1	1	1	1	1	1	1
3433	cluster968	Flagellar basal-body rod protein FlgC	1	1	1	1	1	1	1	1	1	1	1	1	1	1	1	1	1	1
3434	cluster969	Flagellar basal-body rod protein FlgB	1	1	1	1	1	1	1	1	1	1	1	1	1	1	1	1	1	1
3435	cluster97	Transporter, LysE family	1	1	1	1	1	1	1	1	1	1	1	1	1	1	1	1	1	1
3436	cluster970	Murein endolytic transglycosylase MltG	1	1	1	1	1	1	1	1	1	1	1	1	1	1	1	1	1	1
3437	cluster971	Uncharacterized membrane-anchored protein HP0586	1	1	1	1	1	1	1	1	1	1	1	1	1	1	1	1	1	1
3438	cluster972	Isocitrate dehydrogenase [NADP] (EC 1.1.1.42); Monomeric isocitrate dehydrogenase [NADP] (EC 1.1.1.42)	1	1	1	1	1	1	1	1	1	1	1	1	1	1	1	1	1	1
3439	cluster973	Malate dehydrogenase (EC 1.1.1.37)	1	1	1	1	1	1	1	1	1	1	1	1	1	1	1	1	1	1
3440	cluster974	Succinyl-CoA ligase [ADP-forming] beta chain (EC 6.2.1.5)	1	1	1	1	1	1	1	1	1	1	1	1	1	1	1	1	1	1
3441	cluster975	Succinyl-CoA ligase [ADP-forming] alpha chain (EC 6.2.1.5)	1	1	1	1	1	1	1	1	1	1	1	1	1	1	1	1	1	1
3442	cluster976	2-oxoglutarate/2-oxoacid ferredoxin oxidoreductase, delta subunit, ferredoxin-like 4Fe-4S binding protein (EC 1.2.7.-)	1	1	1	1	1	1	1	1	1	1	1	1	1	1	1	1	1	1
3443	cluster977	Hemerythrin domain protein	1	1	1	1	1	1	1	1	1	1	1	1	1	1	1	1	1	1
3444	cluster978	2-oxoglutarate/2-oxoacid ferredoxin oxidoreductase, alpha subunit (EC 1.2.7.-)	1	1	1	1	1	1	1	1	1	1	1	1	1	1	1	1	1	1
3445	cluster979	2-oxoglutarate/2-oxoacid ferredoxin oxidoreductase, beta subunit (EC 1.2.7.-)	1	1	1	1	1	1	1	1	1	1	1	1	1	1	1	1	1	1
3446	cluster98	NAD-dependent protein deacetylase of SIR2 family	1	1	1	1	1	1	1	1	1	1	1	1	1	1	1	1	1	1
3447	cluster980	2-oxoglutarate/2-oxoacid ferredoxin oxidoreductase, gamma subunit (EC 1.2.7.-)	1	1	1	1	1	1	1	1	1	1	1	1	1	1	1	1	1	1
3448	cluster981	FIG00469421: hypothetical protein	1	1	1	1	1	1	1	1	1	1	1	1	1	1	1	1	1	1
3449	cluster982	FIG00469524: hypothetical protein	1	1	1	1	1	1	1	1	1	1	1	1	1	1	1	1	1	1
3450	cluster983	All-trans-hexaprenyl-diphosphate synthase (EC 2.5.1.33)	1	1	1	1	1	1	1	1	1	1	1	1	1	1	1	1	1	1
3451	cluster984	Glutamyl-tRNA reductase (EC 1.2.1.70)	1	1	1	1	1	1	1	1	1	1	1	1	1	1	1	1	1	1
3452	cluster985	Prolyl-tRNA synthetase (EC 6.1.1.15), bacterial type	1	1	1	1	1	1	1	1	1	1	1	1	1	1	1	1	1	1
3453	cluster986	Putative integral memnbrane protein	1	1	1	1	1	1	1	1	1	1	1	1	1	1	1	1	1	1
3454	cluster987	Porphobilinogen deaminase (EC 2.5.1.61)	1	1	1	1	1	1	1	1	1	1	1	1	1	1	1	1	1	1
3455	cluster988	UbiD family decarboxylase associated with menaquinone via futalosine	1	1	1	1	1	1	1	1	1	1	1	1	1	1	1	1	1	1
3456	cluster989	Flagellar protein FlaG	1	1	1	1	1	1	1	1	1	1	1	1	1	1	1	1	1	1
3457	cluster99	Fe2+ ABC transporter, permease protein 1	1	1	1	1	1	1	1	1	1	1	1	1	1	1	1	1	1	1
3458	cluster990	Flagellar cap protein FliD	1	1	1	1	1	1	1	1	1	1	1	1	1	1	1	1	1	1
3459	cluster991	Flagellar biosynthesis protein FliS	1	1	1	1	1	1	1	1	1	1	1	1	1	1	1	1	1	1
3460	cluster992	FIG00469490: hypothetical protein	1	1	1	1	1	1	1	1	1	1	1	1	1	1	1	1	1	1
3461	cluster993	Translation elongation factor P	1	1	1	1	1	1	1	1	1	1	1	1	1	1	1	1	1	1
3462	cluster994	Arginine/ornithine antiporter ArcD	1	1	1	1	1	1	1	1	1	1	1	1	1	1	1	1	1	1
3463	cluster995	Gamma-glutamyl phosphate reductase (EC 1.2.1.41)	1	1	1	1	1	1	1	1	1	1	1	1	1	1	1	1	1	1
3464	cluster996	Thioredoxin reductase (EC 1.8.1.9)	1	1	1	1	1	1	1	1	1	1	1	1	1	1	1	1	1	1
3465	cluster997	tRNA-specific 2-thiouridylase MnmA (EC 2.8.1.13)	1	1	1	1	1	1	1	1	1	1	1	1	1	1	1	1	1	1
3466	cluster998	Multi antimicrobial extrusion protein (Na(+)/drug antiporter), MATE family of MDR efflux pumps	1	1	1	1	1	1	1	1	1	1	1	1	1	1	1	1	1	1
3467	cluster999	Putative periplasmic protein	1	1	1	1	1	1	1	1	1	1	1	1	1	1	1	1	1	1
408	cluster1366	Glycerate kinase (EC 2.7.1.31)	4		2	1			1		1		1	2		1	1		1	2
409	cluster1367	FIG00470000: hypothetical protein	4		2	1			1		1		1	2		1	1		1	2
410	cluster1368	FIG00471516: hypothetical protein	4		2	1			1		1		1	2		1	1		1	2
411	cluster1369	putative lipoprotein	4		2	1			1		1		1	2		1	1		1	2
413	cluster1370	Phage baseplate assembly protein GpJ	4		2	1			1		1		1	2		1	1		1	2
414	cluster1371	FIG00470503: hypothetical protein	4		2	1			1		1		1	2		1	1		1	2
415	cluster1372	Phage tail sheath monomer GpFI	4		2	1			1		1		1	2		1	1		1	2
416	cluster1373	Phage baseplate assembly protein GpV	4		2	1			1		1		1	2		1	1		1	2
422	cluster1379	Beta-1,3-galactosyltransferase; Beta-1,4-galactosyltransferase	2	1	2	1		1			1	1		1		3	1	1	1	1
451	cluster1404	FIG00471895: hypothetical protein	4		2	1			1		1		1	2		1	1		1	1
452	cluster1405	FIG00470735: hypothetical protein	4		1	1			1		1		1	2		1	1		1	2
485	cluster1435	Phosphoserine phosphatase (EC 3.1.3.3)	1	1	1	1	1	1	1		1	1	1	1	1	1	1		1	1
486	cluster1436	Ferric iron ABC transporter, ATP-binding protein	1	1	1	1	1	1	1		1	1	1	1	1	1	1		1	1
487	cluster1437	ABC transporter, permease protein 2 (cluster 1, maltose/g3p/polyamine/iron)	1	1	1	1	1	1	1		1	1	1	1	1	1	1		1	1
488	cluster1438	ABC transporter, permease protein 1 (cluster 1, maltose/g3p/polyamine/iron)	1	1	1	1	1	1	1		1	1	1	1	1	1	1		1	1
489	cluster1439	FIG00470120: hypothetical protein	1	1	1	1	1	1	1		1	1	1	1	1	1	1		1	1
491	cluster1440	Putative periplasmic protein	1	1	1	1	1	1	1		1	1	1	1	1	1	1		1	1
492	cluster1441	ABC transporter, substrate-binding protein (cluster 1, maltose/g3p/polyamine/iron)	1	1	1	1	1	1	1		1	1	1	1	1	1	1		1	1
495	cluster1444	FIG00469754: hypothetical protein	4		2	1			1		1		1	2		1	1		1
496	cluster1445	conserved hypothetical protein TIGR01671	4		2	1			1		1		1	2		1	1		1
497	cluster1446	Phage tail fiber protein GpH	3		1	1			1		1		1	2		1	1		1	2
500	cluster1449	Phage baseplate assembly protein GpW	4		2	1			1		1		1	1		1	1		1	1
509	cluster1457	host-nuclease inhibitor protein Gam, putative	2		2	1			1		1		1	2		1	1		1	1
510	cluster1458	Phage tail length tape-measure protein GpT	2		1	1			1		1		1	2		1	2		1	1
513	cluster1460	FIG00470824: hypothetical protein	4		2	1			1		1			1		1	1		1	1
529	cluster1475	Phosphoglycerol transferase-like protein	1			1	1	1	1		1	1	1	1	1	1	1	1	1
533	cluster1479	FIG00469659: hypothetical protein	2		1	1			1		1		1	2		1	1		1	1
535	cluster1480	FIG00471749: hypothetical protein	2		1	1			1		1		1	2		1	1		1	1
536	cluster1481	Phage tail formation protein GpD	2		1	1			1		1		1	2		1	1		1	1
537	cluster1482	Phage tail protein GpX	2		1	1			1		1		1	2		1	1		1	1
538	cluster1483	Phage tail protein GpU	2		1	1			1		1		1	2		1	1		1	1
539	cluster1484	Phage virion morphogenesis protein Mup30, F	2		1	1			1		1		1	2		1	1		1	1
540	cluster1485	phage uncharacterized protein	2		1	1			1		1		1	2		1	1		1	1
541	cluster1486	Phage head, major capsid protein E	2		1	1			1		1		1	2		1	1		1	1
542	cluster1487	FIG00471901: hypothetical protein	2		1	1			1		1		1	2		1	1		1	1
543	cluster1488	Phage holin/antiholin component S	2		1	1			1		1		1	2		1	1		1	1
544	cluster1489	Phage major tail tube protein GpFII	2		1	1			1		1		1	2		1	1		1	1
546	cluster1490	Phage tail protein E	2		1	1			1		1		1	2		1	1		1	1
547	cluster1491	FIG00470685: hypothetical protein	2		1	1			1		1		1	2		1	1		1	1
548	cluster1492	phage virion morphogenesis protein, putative	2		1	1			1		1		1	2		1	1		1	1
549	cluster1493	Replication initiation ATPase; bacteriophage DNA transposition B protein	2		1	1			1		1		1	2		1	1		1	1
550	cluster1494	bacteriophage DNA transposition protein A, putative	2		1	1			1		1		1	2		1	1		1	1
551	cluster1495	Putative DNA-binding protein	2		1	1			1		1		1	2		1	1		1	1
552	cluster1496	FIG00471217: hypothetical protein	2		1	1			1		1		1	2		1	1		1	1
553	cluster1497	Glycerate kinase (EC 2.7.1.31)	2		1	1			1		1		1	2		1	1		1	1
562	cluster1504	FIG00469991: hypothetical protein	2		1	1			1		1		1	2		1	1		1	1
563	cluster1505	Glycerate kinase (EC 2.7.1.31)	2		1	1			1		1		1	2		1	1		1	1
566	cluster1508	FIG00470704: hypothetical protein	1		1	1			1		1		1	2		1	1		1	1
567	cluster1509	Phage protein Mup29, H	2		1	1			1		1		1	2			1		1	1
569	cluster1510	FIG00470179: hypothetical protein	1		1	1			1		1		1	2		1	1		1	1
570	cluster1511	Phage tail formation protein GpI	1		1	1			1		1		1	2		1	1		1	1
571	cluster1512	Phage protein Mup32, I	2		1	1			1		1		1	1		1	1		1	1
611	cluster1549	FIG00638667: hypothetical protein	1	1	1	1	1				1			1			1	1	1	1
637	cluster1572	FIG00470129: hypothetical protein	1		1	1			1		1		1	1		1	1		1
670	cluster1601	Predicted glycosyltransferase involved in capsule biosynthesis		1		1		1			1					1	1	1	1	1
749	cluster1673	FIG00471770: hypothetical protein	1			1	1		1		1			1			1	1	1
807	cluster1725	Protein containing aminopeptidase domain		1	1	1	1	1			1	1			1					1
832	cluster1748	FIG00470635: hypothetical protein		1	1	1	1				1			1		1	1
917	cluster1824	DNA-binding protein Roi		1	1	1					1			1			1
1445	cluster23	FIG00471570: hypothetical protein	4		2	1	1		1		1		1	3		1	1	1	1	2
2969	cluster55	Phage DNA adenine methylase (EC 2.1.1.72)	4		2	1			1		1		1	3		1	1		1	2
2980	cluster56	phage repressor protein, putative	4		2	1	1		1		1		1	1		1	1	1	1	2
484	cluster1434	Putative periplasmic protein	1	1	1	1	1	1	1	1		1	1	1	1	1	1	1		1
507	cluster1455	Integral membrane protein	1	1	1	1	1	1	1	1		1	1	1	1		1	1	1
574	cluster1515	Cytidine diphosphoramidate kinase Cj1415	1	1	1	1	1			1						1	1	2	1	1
616	cluster1553	Beta-1,3-glucosyltransferase				1				1		3			2	1	1		1
808	cluster1726	Beta-1,3-galactosyltransferase; Beta-1,4-galactosyltransferase	1		1	1			1	1							1		2
846	cluster1760	N-acetylneuraminate synthase (EC 2.5.1.56)	1		1	1				1				1			1		1
847	cluster1761	UDP-N-acetylglucosamine 2-epimerase (hydrolyzing) (EC 3.2.1.183)	1		1	1				1				1			1		1
848	cluster1762	Beta-1,4-N-acetylgalactosaminyltransferase (EC 2.4.1.-)	1		1	1				1				1			1		1
453	cluster1406	hypothetical protein	4		2	1			1				1	2		1	1		1	2
498	cluster1447	FIG00471569: hypothetical protein	4		2	1			1				1	2		1	1		1	1
527	cluster1473	Membrane protein	1	1	1	1	1	1				1	1		1	1	1	1	1	1
528	cluster1474	Putative periplasmic protein	1	1	1	1	1	1				1	1		1	1	1	1	1	1
530	cluster1476	FIG00710232: hypothetical protein	1	1	1	1	1	1	1			1	1	1			1	1	1	1
587	cluster1527	FIG00470940: hypothetical protein	4		2	1											1		1	2
607	cluster1545	GDP-L-fucose synthetase (EC 1.1.1.271)	2			1	1	1	1			1			1	1	1		1
613	cluster1550	Glycerate kinase (EC 2.7.1.31)	1	2	1	1	1										1	1	1	2
617	cluster1554	Glycerate kinase (EC 2.7.1.31)	2		1	1			1				1	1			1		1	1
633	cluster1569	GDP-mannose 4,6-dehydratase (EC 4.2.1.47)	1			1	1	1	1			1			1	1	1		1
635	cluster1570	Methyl-accepting chemotaxis sensor/transducer protein	1	1	1	1	1									1	1	1	1	1
636	cluster1571	Transcriptional regulator	1		1	1	1						1	1		1	1	1	1
638	cluster1573	Endonuclease I precursor (EC 3.1.21.1)	2		1	1			1				1	1			1		1	1
639	cluster1574	FIG00469766: hypothetical protein	1	1	1	1	1						1				1	1	1	1
640	cluster1575	Putative MCP-domain signal transduction protein	1	1	1	1	2										1	1	1	1
655	cluster1589	Putative periplasmic protein	1	1	1	1	1										1	1	1	1
657	cluster1590	Filamentous haemagglutinin domain protein	1	1	1	1	1										1	1	1	1
677	cluster1608	Putative transmembrane transport protein	1	1	1	1	1										1	1	1	1
721	cluster1648	C4-dicarboxylate transporter	1	1	1	1	1										1	1	1	1
725	cluster1651	Putative periplasmic protein	1	1	1	1	1										1	1	1	1
726	cluster1652	putative TonB-dependent receptor	1	1	1	1	1										1	1	1	1
744	cluster1669	Putative periplasmic protein	1	1	1	1	1										1	1	1	1
750	cluster1674	Periplasmic dsDNA and ssDNA-binding protein contributing to transformation	1	1	1	1	1										1	1	1	1
751	cluster1675	Hippurate hydrolase (EC 3.5.1.32)	1	1	1	1	1										1	1	1	1
752	cluster1676	N-linked glycosylation glycosyltransferase PglG	1	1	1	1	1										1	1	1	1
753	cluster1677	Membrane protein	1	1	1	1	1										1	1	1	1
754	cluster1678	DNA transfer protein	1	1	1	1	1										1	1	1	1
755	cluster1679	putative lipoprotein	1	1	1	1	1										1	1	1	1
757	cluster1680	Putative periplasmic protein	1	1	1	1	1										1	1	1	1
758	cluster1681	Putative periplasmic protein	1	1	1	1	1										1	1	1	1
759	cluster1682	Phosphoglutamine cytidylyltransferase (EC 2.7.7.-) in O-methyl phosphoramidate capsule modification	1	1	1	1	1										1	1	1	1
760	cluster1683	gamma-Glutamyl-CDP-amidate hydrolase involved in O-methyl phosphoramidate capsule modification	1	1	1	1	1										1	1	1	1
761	cluster1684	L-glutamine kinase involved in O-methyl phosphoramidate capsule modification	1	1	1	1	1										1	1	1	1
762	cluster1685	Methyltransferase (EC 2.1.1.-), possibly involved in O-methyl phosphoramidate capsule modification	1	1	1	1	1										1	1	1	1
763	cluster1686	Methyltransferase (EC 2.1.1.-), possibly involved in O-methyl phosphoramidate capsule modification	1	1	1	1	1										1	1	1	1
764	cluster1687	Transcriptional regulator, HxlR family	1	1	1	1	1										1	1	1	1
765	cluster1688	MBL-fold metallo-hydrolase superfamily	1	1	1	1	1										1	1	1	1
766	cluster1689	CopG protein	1	1	1	1	1										1	1	1	1
768	cluster1690	MCP-domain signal transduction protein	1	1	1	1	1										1	1	1	1
769	cluster1691	Cytochrome c551 peroxidase (EC 1.11.1.5)	1	1	1	1	1										1	1	1	1
770	cluster1692	Putative periplasmic protein	1	1	1	1	1										1	1	1	1
771	cluster1693	FIG00469916: hypothetical protein	1	1	1	1	1										1	1	1	1
772	cluster1694	Hemerythrin domain protein	1	1	1	1	1										1	1	1	1
773	cluster1695	Putative MCP-domain signal transduction protein	1	1	1	1	1										1	1	1	1
774	cluster1696	Highly acidic protein	1	1	1	1	1										1	1	1	1
775	cluster1697	Major antigenic peptide PEB3	1	1	1	1	1										1	1	1	1
776	cluster1698	Cytochrome c family protein	1	1	1	1	1										1	1	1	1
777	cluster1699	RidA/YER057c/UK114 superfamily, group 2, YoaB-like protein	1	1	1	1	1										1	1	1	1
780	cluster1700	Uncharacterized MFS-type transporter	1	1	1	1	1										1	1	1	1
781	cluster1701	Inosine-uridine preferring nucleoside hydrolase (EC 3.2.2.1)	1	1	1	1	1										1	1	1	1
782	cluster1702	Putative periplasmic protein	1	1	1	1	1										1	1	1	1
783	cluster1703	Gluconate 2-dehydrogenase (EC 1.1.99.3), membrane-bound, gamma subunit	1	1	1	1	1										1	1	1	1
784	cluster1704	Gluconate 2-dehydrogenase (EC 1.1.99.3), membrane-bound, flavoprotein	1	1	1	1	1										1	1	1	1
785	cluster1705	C4-dicarboxylate transporter	1	1	1	1	1										1	1	1	1
786	cluster1706	Succinate dehydrogenase flavoprotein subunit (EC 1.3.5.1)	1	1	1	1	1										1	1	1	1
787	cluster1707	Succinate dehydrogenase iron-sulfur protein (EC 1.3.5.1)	1	1	1	1	1										1	1	1	1
788	cluster1708	Heterodisulfide reductase subunit B-like protein; Putative succinate dehydrogenase subunit	1	1	1	1	1										1	1	1	1
789	cluster1709	putative molybdenum containing oxidoreductase	1	1	1	1	1										1	1	1	1
791	cluster1710	FIG015373: Membrane protein	1	1	1	1	1										1	1	1	1
792	cluster1711	FIG001614: Membrane protein	1	1	1	1	1										1	1	1	1
793	cluster1712	FIG00469865: hypothetical protein	1	1	1	1	1										1	1	1	1
794	cluster1713	putative 2-pyrone-4,6-dicarboxylic acid hydrolase	1	1	1	1	1										1	1	1	1
795	cluster1714	FIG00470092: hypothetical protein	1	1	1	1	1										1	1	1	1
796	cluster1715	Membrane protein	1	1	1	1	1										1	1	1	1
797	cluster1716	putative lipoprotein	1	1	1	1	1										1	1	1	1
798	cluster1717	Di-tripeptide/cation symporter	1	1	1	1	1										1	1	1	1
799	cluster1718	Hemerythrin domain protein	1	1	1	1	1										1	1	1	1
800	cluster1719	Potassium-transporting ATPase C chain (EC 3.6.3.12) (TC 3.A.3.7.1)	1	1	1	1	1										1	1	1	1
802	cluster1720	Osmosensitive K+ channel histidine kinase KdpD	1	1	1	1	1										1	1	1	1
803	cluster1721	Possible sugar transferase	1	1	1	1	1										1	1	1	1
804	cluster1722	Possible restriction /modification enzyme	2	2	1	1											1		1	1
805	cluster1723	Small hydrophobic protein	1	1	1	1	1										1	1	1	1
806	cluster1724	Uncharacterized proteins YbdD and YjiX	1	1	1	1	1										1	1	1	1
810	cluster1728	Possible lipoprotein	2		2	1											1	1	1
811	cluster1729	CMP-N-acetylneuraminate-beta-galactosamide-alpha-2,3-sialyltransferase (EC 2.4.99.-)	1			1						2			2		1	1
828	cluster1744	dTDP-4-dehydrorhamnose 3,5-epimerase (EC 5.1.3.13)	1			1			1			1	1			1	1		1
829	cluster1745	CMP-N-acetylneuraminate-beta-galactosamide-alpha-2,3-sialyltransferase (EC 2.4.99.-)	1		1	1						1	1			1	1		1
835	cluster1750	FIG00471746: hypothetical protein	1			1		1	1			1	1	1			1
836	cluster1751	Phosphoglycerate transporter protein PgtP	1			1		1	1					1			1		1	1
837	cluster1752	FIG00470316: hypothetical protein	1		1	1	1							1			1	1	1
838	cluster1753	Glycerate kinase (EC 2.7.1.31)	1		1	1	1										1	1	1	1
839	cluster1754	2-oxoglutarate/malate translocator	1	1	1	1											1	1	1	1
840	cluster1755	Putative arylsulfate sulfotransferase (EC 2.8.2.22)		1	1	1	1										1	1	1	1
859	cluster1772	D-glycero-alpha-D-manno-heptose 7-phosphate kinase (EC 2.7.1.168)	1			1	1					1				1	1		1
860	cluster1773	D-sedoheptulose 7-phosphate isomerase (EC 5.3.1.28)	1			1	1					1				1	1		1
861	cluster1774	D-glycero-alpha-D-manno-heptose 1-phosphate guanylyltransferase (EC 2.7.7.71)	1			1	1					1				1	1		1
865	cluster1778	Filamentous haemagglutinin domain protein	1	1	1	1											1		1	1
866	cluster1779	FIG00470257: hypothetical protein	1	1	1	1											1		1	1
868	cluster1780	Beta-1,4-N-acetylgalactosaminyltransferase (EC 2.4.1.-)		1		1	1										1	1	1	1
869	cluster1781	Beta-1,3-galactosyltransferase; Beta-1,4-galactosyltransferase	2		1	1							1				1		1
870	cluster1782	Hemerythrin domain protein	1	1	1	1											1		1	1
871	cluster1783	Putative secreted serine protease (EC 3.4.21.-)	1	1	1	1											1		1	1
872	cluster1784	Putative periplasmic protein	1	1	1	1											1		1	1
873	cluster1785	Citrate/H+ symporter of CitMHS family	1	1		1	1										1	1	1
874	cluster1786	FIG00470664: hypothetical protein	1	1	1	1											1		1	1
875	cluster1787	FIG00470268: hypothetical protein	1	1	1	1											1		1	1
876	cluster1788	serine protease pet	1		1	1	1										1	1	1
877	cluster1789	Putative hemolysin activation/secretion protein	1	1	1	1											1		1	1
879	cluster1790	Putative hemolysin activation/secretion protein	1	1	1	1											1		1	1
880	cluster1791	Putative arylsulfate sulfotransferase (EC 2.8.2.22)	1	1	1	1											1		1	1
881	cluster1792	Nucleoside-diphosphate-sugar pyrophosphorylase involved in lipopolysaccharide biosynthesis/translation initiation factor 2B, gamma/epsilon subunits (eIF-2Bgamma/eIF-2Bepsilon); Nucleoside-diphosphate-sugar pyrophosphorylase involved in lipopolysaccharide biosynthesis/translation initiation factor 2B, gamma/epsilon subunits (eIF-2Bgamma/eIF-2Bepsilon)		1		1	1					1			1		1			1
882	cluster1793	capsular polysaccharide biosynthesis protein, putative		1		1	1					1			1		1			1
883	cluster1794	haloacid dehalogenase-like hydrolase domain/phosphoribulokinase domain protein		1		1	1					1			1		1			1
884	cluster1795	FIG00470714: hypothetical protein		1		1	1					1			1		1			1
885	cluster1796	Small hydrophobic protein Cj0260c-related protein	1	1		1	1										1	1		1
895	cluster1804	FIG00470164: hypothetical protein	1		1	1											1		1	1
898	cluster1807	Glycerate kinase (EC 2.7.1.31)		1	1	1								1		1	1
900	cluster1809	FIG00469502: hypothetical protein		1	1	1	1							1			1
907	cluster1815	Type I restriction-modification system, restriction subunit R (EC 3.1.21.3)	1		2	1											1		1
908	cluster1816	Rrf2-linked NADH-flavin reductase	1	1	1	1											1		1
911	cluster1819	Membrane protein	1	1	1	1											1		1
913	cluster1820	FIG00973752: TolA-like membrane protein			1	1						1					1		1	1
914	cluster1821	Di-tripeptide/cation symporter		1	1	1											1		1	1
916	cluster1823	Putative arylsulfate sulfotransferase (EC 2.8.2.22)		1	1	1											1		1	1
961	cluster1864	FIG00470164: hypothetical protein	1		1	1													1	1
966	cluster1869	Type I restriction-modification system, specificity subunit S	1		1	1											1		1
970	cluster1872	ATP/GTP-binding protein	1		1	1											1		1
971	cluster1873	Transcriptional regulator, HxlR family	1		1	1											1		1
973	cluster1875	FIG00469431: hypothetical protein	1	1		1											1		1
975	cluster1877	FIG00470117: hypothetical protein	1		1	1											1		1
977	cluster1879	Putative DNA-binding protein		1	1	1								1			1
979	cluster1880	FIG00470472: hypothetical protein		1	1	1								1			1
980	cluster1881	emm-like protein		1	1	1								1			1
981	cluster1882	FIG00470816: hypothetical protein		1	1	1								1			1
982	cluster1883	FIG00469657: hypothetical protein		1	1	1								1			1
983	cluster1884	FIG00469961: hypothetical protein		1	1	1								1			1
984	cluster1885	FIG00469494: hypothetical protein		1	1	1								1			1
985	cluster1886	FIG00469718: hypothetical protein		1	1	1								1			1
986	cluster1887	FIG00469506: hypothetical protein		1	1	1								1			1
987	cluster1888	identified by Glimmer2; putative		1	1	1								1			1
988	cluster1889	FIG00470232: hypothetical protein		1	1	1								1			1
990	cluster1890	FIG00469744: hypothetical protein		1	1	1								1			1
991	cluster1891	phage head-tail adaptor, putative		1	1	1								1			1
992	cluster1892	FIG00470982: hypothetical protein		1	1	1								1			1
993	cluster1893	FIG00469833: hypothetical protein		1	1	1								1			1
994	cluster1894	Major capsid protein, HK97 family		1	1	1								1			1
995	cluster1895	FIG00469442: hypothetical protein		1	1	1								1			1
996	cluster1896	FIG00470133: hypothetical protein		1	1	1								1			1
997	cluster1897	FIG00469849: hypothetical protein		1	1	1								1			1
998	cluster1898	FIG00470075: hypothetical protein		1	1	1								1			1
999	cluster1899	FIG00469627: hypothetical protein		1	1	1								1			1
1002	cluster1900	DNA repair protein rad2, putative		1	1	1								1			1
1003	cluster1901	FIG00469487: hypothetical protein		1	1	1								1			1
1004	cluster1902	FIG00470750: hypothetical protein		1	1	1								1			1
1005	cluster1903	phage protein, HK97 gp10 family		1	1	1								1			1
1006	cluster1904	Phage portal protein		1	1	1								1			1
1007	cluster1905	toxin-antitoxin protein, putative		1	1	1								1			1
1008	cluster1906	Phage terminase, large subunit		1	1	1								1			1
1009	cluster1907	Phage terminase, small subunit		1	1	1								1			1
1010	cluster1908	HNH endonuclease domain protein		1	1	1								1			1
1011	cluster1909	FIG00472019: hypothetical protein		1	1	1								1			1
1018	cluster1915		1	1		1											1			1
1019	cluster1916	Putative acidic periplasmic protein	1	1		1											1			1
1020	cluster1917	FIG00638667: hypothetical protein	1	1		1											1			1
1021	cluster1918	FIG00470143: hypothetical protein	1		1	1											1	1
1024	cluster1920	FIG00761799: membrane protein	1			1	1										1	1
1025	cluster1921	Di-tripeptide/cation symporter	1			1	1										1	1
1096	cluster1986	FIG00545237: hypothetical protein	1			1											1		1
1102	cluster1991	Possible sugar transferase			1	1											1		1
1105	cluster1994	FIG00469621: hypothetical protein		1		1								1			1
1106	cluster1995	FIG00470236: hypothetical protein		1		1								1			1
1122	cluster2008	GDP-4-amino-4,6-dideoxy-alpha-D-acetylglucosamine N-acetyltransferase	1		1	1											1
1127	cluster2012	FIG00470698: hypothetical protein		1	1	1											1
1161	cluster2043	FIG00469527: hypothetical protein				1			1								1
1170	cluster2051	N-acylneuraminate cytidylyltransferase (EC 2.7.7.43)				1											1		1
1171	cluster2052	Acetyltransferase				1											1		1
1174	cluster2055	UDP-glucose 4-epimerase (EC 5.1.3.2)				1											1		1
1193	cluster2072	Alpha-ketoglutarate permease			1	1											1
1198	cluster2077	DNA polymerase III alpha subunit (EC 2.7.7.7)		1		1											1
1199	cluster2078	conserved hypothetical protein		1		1											1
1202	cluster2080	FIG00732228: membrane protein	1			1											1
1203	cluster2081		1			1											1
1204	cluster2082	Predicted transcriptional regulator containing an HTH domain and an uncharacterized domain shared with the mammalian protein Schlafen	1			1											1
1205	cluster2083		1			1											1
1206	cluster2084	FIG00469456: hypothetical protein	1			1											1
1207	cluster2085	Hypothetical protein Cj0566	1			1											1
1208	cluster2086		1			1											1
1209	cluster2087	Hypothetical protein Cj0569	1			1											1
1210	cluster2088	Family of unknown function (DUF450) family				1											1	1
1211	cluster2089	Filamentous haemagglutinin domain protein	1			1											1
1213	cluster2090	Filamentous haemagglutinin domain protein	1			1											1
1214	cluster2091	hypothetical protein	1			1											1
1215	cluster2092	FIG00470444: hypothetical protein	1			1											1
1216	cluster2093	FIG00470444: hypothetical protein	1			1											1
1217	cluster2094	Periplasmic thiol:disulfide interchange protein, DsbA-like	1			1											1
1328	cluster2194	N-acylneuraminate cytidylyltransferase (EC 2.7.7.43)				1													1
1460	cluster2312	Putative Dihydrolipoamide dehydrogenase (EC 1.8.1.4); Mercuric ion reductase (EC 1.16.1.1); PF00070 family, FAD-dependent NAD(P)-disulphide oxidoreductase				1											1
1461	cluster2313	D-alanyl-D-alanine carboxypeptidase (EC 3.4.16.4)				1											1
1462	cluster2314	FIG00471123: hypothetical protein				1											1
1463	cluster2315	DNA-binding protein Roi				1											1
1464	cluster2316	FIG00470265: hypothetical protein				1											1
1465	cluster2317	FIG00471635: hypothetical protein				1											1
1466	cluster2318	FIG00470314: hypothetical protein				1											1
1467	cluster2319	hydrogenase, (NiFe)/(NiFeSe) small subunit family				1											1
1469	cluster2320	L-Proline/Glycine betaine transporter ProP				1											1
1470	cluster2321	Uncharacterized membrane protein, YraQ family				1											1
1471	cluster2322	Alpha-ketoglutarate permease				1											1
1472	cluster2323	Putative efflux protein				1											1
1473	cluster2324	Ammonium transporter				1											1
1474	cluster2325	C4-dicarboxylate transporter				1											1
1475	cluster2326	Sodium-dependent phosphate transporter				1											1
1476	cluster2327	Multi antimicrobial extrusion protein (Na(+)/drug antiporter), MATE family of MDR efflux pumps				1											1
1477	cluster2328	Hypothetical protein Cj0566				1											1
1478	cluster2329	Potassium-transporting ATPase A chain (EC 3.6.3.12) (TC 3.A.3.7.1)				1											1
1481	cluster2331	Cytochrome c family protein				1											1
1496	cluster2345	LSU ribosomal protein L34p				1
1498	cluster2347					1
1530	cluster2376	hypothetical protein				1
1533	cluster2379					1
1616	cluster2453					1
1635	cluster2470	Putative lipoprotein of ferric iron transporter system				1
1636	cluster2471	Small hydrophobic protein				1
1672	cluster2503	Helicase				1
1673	cluster2504	Putative periplasmic protein				1
1714	cluster2541					1
1716	cluster2543	Filamentous haemagglutinin domain protein				1
1819	cluster2636	LSU ribosomal protein L36p; LSU ribosomal protein L36p, zinc-dependent				1
1829	cluster2645	Possible sugar transferase				1
1841	cluster2656	hypothetical protein				1
1847	cluster2661	hypothetical protein				1
1886	cluster2697	Uncharacterized MFS-type transporter				1
1892	cluster2701	LSU ribosomal protein L32p; LSU ribosomal protein L32p, zinc-independent				1
1928	cluster2734	Type I restriction-modification system, DNA-methyltransferase subunit M (EC 2.1.1.72)				1
1940	cluster2745	Polyphosphate kinase 2 (EC 2.7.4.1)				1
1948	cluster2752	Replication-associated recombination protein RarA				1
2037	cluster2832					1
2038	cluster2833	probable integral membrane protein Cj0014c				1
2054	cluster2848	FIG00469792: hypothetical protein				1
2087	cluster2878	C4-dicarboxylate anaerobic carrier, putative				1
2162	cluster2945	Endonuclease I precursor (EC 3.1.21.1)				1
2184	cluster2965	FIG00470841: hypothetical protein				1
2228	cluster3003	hypothetical protein				1
2255	cluster3028	hypothetical protein				1
2256	cluster3029	hypothetical protein				1
2296	cluster3065					1
2310	cluster3078	FIG00470664: hypothetical protein				1
2311	cluster3079	serine protease pet				1
2313	cluster3080	serine protease pet				1
2341	cluster3105	hypothetical protein				1
2366	cluster3128	Putative periplasmic protein				1
2410	cluster3168	Small hydrophobic protein				1
2460	cluster3212	Small hydrophobic protein				1
2502	cluster3250	MCP-domain signal transduction protein				1
2511	cluster3259	FIG00469655: hypothetical protein				1
2513	cluster3260					1
2567	cluster3309	3-deoxy-D-manno-octulosonic acid transferase (EC 2.4.99.12)(EC 2.4.99.13)				1
2717	cluster3444	Putative arylsulfate sulfotransferase (EC 2.8.2.22)				1
2718	cluster3445	hypothetical protein				1
445	cluster14	hypothetical protein						3	3	3	3	3	3	2	3	3
531	cluster1477	Mobile element protein					1		3	1	3			1	1			3
1112	cluster20	Cell wall-associated hydrolase						1	3	1	3	3	3	2	3	3
419	cluster1376	Putative large exoprotein involved in heme utilization or adhesion of ShlA/HecA/FhaA family						1	2	2	2	2	2	2	2	2
454	cluster1407	FIG00470444: hypothetical protein			1		1	1	1	2	2	1	1	1	1	1		1	1	1
565	cluster1507	FIG00470444: hypothetical protein		1	1				1	2	2			2		1			1	1
615	cluster1552	FIG00973752: TolA-like membrane protein							2	2	2	1		3
854	cluster1768	Phage antirepressor protein					1			2	2	1				1
584	cluster1524	phage repressor protein, putative	1		1		1		1	1	2	1		2		1				1
585	cluster1525	FIG00713008: hypothetical protein						1	2	1	2	2	1	1	1	1
1778	cluster26	lipopolysaccharide core biosynthesis protein LpsA		1			1	2	2	1	2	2	2	2	2	1		1		1
891	cluster1800	First ORF in transposon ISC1904					1				2							3
606	cluster1544							1	1	2	1	1	2	1	1	1
886	cluster1797	FIG00470281: hypothetical protein							1	2	1			1		1
1128	cluster2013	Methyl-accepting chemotaxis signal transduction protein								2	1
450	cluster1403	hypothetical protein			2			2	1	1	1	1	1	1	2	2			2
459	cluster1411	Putative transferase	1	1	2		1	2		1	1			2		2			2	1
483	cluster1433	Glycerate kinase (EC 2.7.1.31)			1			2	2	1	1	2	2	1	2	1			1
499	cluster1448	FIG00469624: hypothetical protein			2			1	1	1	1	1	1	3	1	1			2
532	cluster1478	hypothetical protein			2			1	1	1	1	1	1	1	1	1			2
558	cluster1500	Putative transporter		1			1	1	1	1	1	1	1	1	1	1		1		1
559	cluster1501	Integral membrane protein			1		1	1	1	1	1	1	1	1	1	1		1	1
560	cluster1502	hypothetical protein			1			1	1	1	1	2	2	1	1	1			1
561	cluster1503	Permease of the drug/metabolite transporter (DMT) superfamily		1			1	1	1	1	1	1	1	1	1	1		1		1
575	cluster1516	Type I restriction-modification system, restriction subunit R (EC 3.1.21.3)		1			1	1	1	1	1	1	1	1	1			1		1
576	cluster1517	Arsenate reductase (EC 1.20.4.4) thioredoxin-coupled, LMWP family		1			1	1	1	1	1	1	1	1	1	1		1
577	cluster1518	Arsenical-resistance protein ACR3		1			1	1	1	1	1	1	1	1	1	1		1
580	cluster1520	FIG00470712: hypothetical protein		1	1		1			1	1				2	2		1	1	1
583	cluster1523							1	2	1	1	1	2	2	1	1
589	cluster1529	FIG00470597: hypothetical protein	1	1	1		1	1		1	1			1		1			1	1
591	cluster1530	hypothetical protein						1	1	1	1	2	1	2	1	1
592	cluster1531	major facilitator family transporter, putative		1				1	1	1	1	1	1	1	1	1				1
593	cluster1532	hypothetical protein			1			1	1	1	1	1	1	1	1	1			1
594	cluster1533	CAAX amino terminal protease family protein		1				1	1	1	1	1	1	1	1	1				1
595	cluster1534	McrBC restriction endonuclease system, McrB subunit, putative						1	1	1	1	1	1	1	1	1	1		1
599	cluster1538	Phosphonate ABC transporter phosphate-binding periplasmic component (TC 3.A.1.9.1)					1	1	1	1	1	1	1	1	1	1		1
600	cluster1539	putative membrane protein					1	1	1	1	1	1	1	1	1	1		1
604	cluster1542	FIG00469817: hypothetical protein		1			1	1	1	1	1	1	1	1	1					1
605	cluster1543	Hemerythrin domain protein					2	1	1	1	1	1	1	1	1			1
618	cluster1555	Adenine-specific DNA methyltransferase			1			1	1	1	1	1		1	1	1			1
619	cluster1556	FIG00471540: hypothetical protein						1	1	1	1	1	1	1	1	1		1
620	cluster1557	Inner membrane protein YihN						1	1	1	1	1	1	1	1	1		1
622	cluster1559	FIG00471415: hypothetical protein	1	1	1		1	1		1	1			1		1				1
624	cluster1560	Predicted hydrolase of the alpha/beta superfamily	1					1	1	1	1	1	1	1	1	1
625	cluster1561	Chaperone protein DnaJ						1	2	1	1	1	1	1	1	1
626	cluster1562	Alpha-2-macroglobulin						2	1	1	1	1	1	1	1	1
627	cluster1563	FIG00472079: hypothetical protein		1	1		1			1	1				1	1		1	1	1
628	cluster1564	FIG00471113: hypothetical protein		1	1		1			1	1				1	1		1	1	1
642	cluster1577	Putative membrane protein, clustering with ActP						1	1	1	1	1	1	1	1	1
643	cluster1578							1	1	1	1	1	1	1	1	1
644	cluster1579	Oxidoreductase, short-chain dehydrogenase/reductase family						1	1	1	1	1	1	1	1	1
646	cluster1580	Membrane protein						1	1	1	1	1	1	1	1	1
647	cluster1581	Aliphatic amidase AmiE (EC 3.5.1.4)						1	1	1	1	1	1	1	1	1
648	cluster1582	Putative polysaccharide deacetylase						1	1	1	1	1	1	1	1	1
649	cluster1583	FIG00710175: hypothetical protein						1	1	1	1	1	1	1	1	1
650	cluster1584	Metal chaperone, involved in Zn homeostasis						1	1	1	1	1	1	1	1	1
651	cluster1585	FIG00470545: hypothetical protein						1	1	1	1	1	1	1	1	1
652	cluster1586	FIG00469655: hypothetical protein		1					1	1	1	1	1	1		1				1
653	cluster1587	Cytochrome C553 (soluble cytochrome f)						1	1	1	1	1	1	1	1	1
654	cluster1588							1	1	1	1	1	1	1	1	1
658	cluster1591	SAM-dependent methyltransferase						1	1	1	1	1	1	1	1	1
659	cluster1592	Ribosomal RNA adenine dimethylase						1	1	1	1	1	1	1	1	1
660	cluster1593	Acetyltransferase, GNAT family						1	1	1	1	1	1	1	1			1
661	cluster1594	formyl transferase domain protein						1	1	1	1	1	1	1	1			1
662	cluster1595	Putative large exoprotein involved in heme utilization or adhesion of ShlA/HecA/FhaA family						1	1	1	1	1	1	1	1	1
663	cluster1596	Hemolysin, putative						1	1	1	1	1	1	1	1	1
665	cluster1598	integral membrane protein, putative						1	1	1	1	1	1	1	1	1
666	cluster1599	Channel-forming transporter/cytolysins activator of TpsB family						1	1	1	1	1	1	1	1	1
669	cluster1600							1	1	1	1	1	1	1	1	1
671	cluster1602	DnaJ-related protein						1	1	1	1	1	1	1	1	1
672	cluster1603	FIG00469624: hypothetical protein						1	1	1	1	1	1	1	1	1
673	cluster1604	FIG00470336: hypothetical protein						1	1	1	1	1	1	1	1	1
674	cluster1605							1	1	1	1	1	1	1	1	1
675	cluster1606	Uncharacterized metal ion transporter YcsG, Mn(2+)/Fe(2+) NRAMP family						1	1	1	1	1	1	1	1	1
676	cluster1607	UPF0317 protein YcsI						1	1	1	1	1	1	1	1	1
678	cluster1609	Hemerythrin-like iron-binding protein						1	1	1	1	1	1	1	1	1
680	cluster1610	hypothetical protein						1	1	1	1	1	1	1	1	1
681	cluster1611	sarcosine oxidase, putative						1	1	1	1	1	1	1	1	1
682	cluster1612	Uncharacterized NAD(P)H oxidoreductase, YdeQ/YrkL/YwrO family						1	1	1	1	1	1	1	1	1
683	cluster1613	Hemerythrin-like iron-binding protein						1	1	1	1	1	1	1	1	1
684	cluster1614	Hemerythrin domain protein						1	1	1	1	1	1	1	1	1
685	cluster1615							1	1	1	1	1	1	1	1	1
686	cluster1616	integral membrane protein, putative						1	1	1	1	1	1	1	1	1
687	cluster1617							1	1	1	1	1	1	1	1	1
688	cluster1618	Penicillin-insensitive transglycosylase (EC 2.4.2.-) & transpeptidase PBP-1C						1	1	1	1	1	1	1	1	1
689	cluster1619	Highly acidic protein						1	1	1	1	1	1	1	1	1
691	cluster1620							1	1	1	1	1	1	1	1	1
692	cluster1621							1	1	1	1	1	1	1	1	1
693	cluster1622							1	1	1	1	1	1	1	1	1
694	cluster1623	FIG00470755: hypothetical protein						1	1	1	1	1	1	1	1	1
695	cluster1624	UPF0033 protein YeeD						1	1	1	1	1	1	1	1	1
696	cluster1625	UPF0394 inner membrane protein YeeE						1	1	1	1	1	1	1	1	1
697	cluster1626	Small hydrophobic protein	1					1	1	1	1	1	1	1		1
698	cluster1627							1	1	1	1	1	1	1	1	1
699	cluster1628	Phosphonate ABC transporter phosphate-binding periplasmic component (TC 3.A.1.9.1)						1	1	1	1	1	1	1	1	1
700	cluster1629							1	1	1	1	1	1	1	1	1
702	cluster1630	glcG protein						1	1	1	1	1	1	1	1	1
703	cluster1631	hypothetical protein						1	1	1	1	1	1	1	1	1
704	cluster1632	Propionate--CoA ligase (EC 6.2.1.17); Acetyl-CoA synthetase (EC 6.2.1.1)						1	1	1	1	1	1	1	1	1
705	cluster1633	Methylisocitrate lyase (EC 4.1.3.30)						1	1	1	1	1	1	1	1	1
706	cluster1634	2-methylcitrate synthase (EC 2.3.3.5)						1	1	1	1	1	1	1	1	1
707	cluster1635	2-methylcitrate dehydratase (EC 4.2.1.79)						1	1	1	1	1	1	1	1	1
708	cluster1636	membrane protein , putative						1	1	1	1	1	1	1	1	1
709	cluster1637	probable periplasmic protein Cj0413 , putative						1	1	1	1	1	1	1	1	1
710	cluster1638	Tripartite tricarboxylate transporter TctA family						1	1	1	1	1	1	1	1	1
711	cluster1639	Tricarboxylate transport protein TctB						1	1	1	1	1	1	1	1	1
713	cluster1640	Tripartite tricarboxylate transporter TctC family						1	1	1	1	1	1	1	1	1
714	cluster1641	Tat (twin-arginine translocation) pathway signal sequence domain protein						1	1	1	1	1	1	1	1	1
715	cluster1642	Putative methyl-accepting chemotaxis protein						1	1	1	1	1	1	1	1	1
716	cluster1643	COGs COG3777						1	1	1	1	1	1	1	1	1
717	cluster1644	L-carnitine dehydratase/bile acid-inducible protein F						1	1	1	1	1	1	1	1	1
718	cluster1645	Citrate lyase beta chain (EC 4.1.3.6)						1	1	1	1	1	1	1	1	1
719	cluster1646							1	1	1	1	1	1	1	1	1
720	cluster1647	Methionine synthase II (cobalamin-independent)						1	1	1	1	1	1	1	1	1
722	cluster1649	4-cresol dehydrogenase [hydroxylating] flavoprotein subunit (EC 1.17.99.1)						1	1	1	1	1	1	1	1	1
724	cluster1650	FIG00638667: hypothetical protein						1	1	1	1	1	1	1	1	1
727	cluster1653	Small hydrophobic protein						1	1	1	1	1	1	1	1	1
728	cluster1654	AzlC family protein						1	1	1	1	1	1	1	1	1
729	cluster1655	Branched-chain amino acid transport protein, putative						1	1	1	1	1	1	1	1	1
730	cluster1656	Putative threonine efflux protein						1	1	1	1	1	1	1	1	1
731	cluster1657	Hemerythrin domain protein						1	1	1	1	1	1	1	1	1
732	cluster1658	Peroxide stress regulator; Ferric uptake regulation protein						1	1	1	1	1	1	1	1	1
733	cluster1659	Zinc ABC transporter, substrate-binding protein ZnuA						1	1	1	1	1	1	1	1	1
735	cluster1660	membrane protein, putative						1	1	1	1	1	1	1	1	1
736	cluster1661	hypothetical protein						1	1	1	1	1	1	1	1	1
737	cluster1662	hypothetical protein						1	1	1	1	1	1	1	1	1
738	cluster1663	Inner membrane protein CreD-like protein						1	1	1	1	1	1	1	1	1
739	cluster1664	transcriptional regulator, Crp/Fnr family						1	1	1	1	1	1	1	1	1
740	cluster1665	FIG00469923: hypothetical protein						1	1	1	1	1	1	1	1	1
741	cluster1666	Acetate permease ActP (cation/acetate symporter)						1	1	1	1	1	1	1	1	1
743	cluster1668	probable periplasmic protein Cj0093 , putative						1	1	1	1	1	1	1	1	1
747	cluster1671							1	1	1	1	1	1	1	1	1
748	cluster1672	Predicted P-loop ATPase						1	1	1	1	1	1	1	1	1
813	cluster1730							1	1	1	1	1	1	1	1
814	cluster1731	Glycosyl transferase family 8 family						1	1	1	1		1	1	1				1
815	cluster1732	FIG00469527: hypothetical protein		1					1	1	1	1	1			1		1
816	cluster1733	hypothetical protein						1	1	1	1	1	1	1	1
817	cluster1734							1	1	1	1	1		1	1	1
818	cluster1735	Fic family protein MloA						1	1	1	1	1	1	1	1
819	cluster1736	Catalase-like heme-binding protein						1		1	1	1	1	1	1	1
820	cluster1737	Arsenical-resistance protein ACR3						1	1	1	1	1	1	1		1
821	cluster1738	Integral membrane protein						1	1	1	1	1	1	1	1
822	cluster1739	Methyl-accepting chemotaxis signal transduction protein						1	1	1	1	1	1	1		1
824	cluster1740							1	1	1	1	1		1	1	1
825	cluster1741	4-cresol dehydrogenase [hydroxylating] flavoprotein subunit (EC 1.17.99.1)						1	1	1	1	1	1	1		1
841	cluster1756	IS605 transposase (tnpA)							3	1	1			1	1
842	cluster1757	Alpha-1,4-N-acetylgalactosamine transferase PglH (EC 2.4.1.-)						1	1	1	1		1	1	1
844	cluster1759	FIG00470572: hypothetical protein						1	1	1	1	1		1	1
850	cluster1764							1		1	1	1	1		1	1
851	cluster1765	conserved hypothetical protein						1		1	1	1	1		1	1
852	cluster1766	hypothetical protein						1		1	1	1	1		1	1
892	cluster1801	FIG00470447: hypothetical protein			1		1			1	1							1	1
893	cluster1802	Glycerol-3-phosphate cytidylyltransferase (EC 2.7.7.39)	1		1				1	1	1			1
896	cluster1805	Translation-disabling ACNase RloC		1					1	1	1	1								1
897	cluster1806							1		1	1	1	1		1
899	cluster1808	FIG00470160: hypothetical protein	1				1			1	1	1				1
922	cluster1829	hypothetical protein							1	1	1		1	1
924	cluster1830	putative periplasmic protein							1	1	1			1		1
925	cluster1831							1		1	1	1			1
926	cluster1832	Arsenical-resistance protein ACR3							1	1	1			1		1
927	cluster1833	hypothetical protein							1	1	1	1		1
928	cluster1834	Transcriptional regulator, YafY family	1		1					1	1								1
930	cluster1836	Pentapeptide repeat family protein					1			1	1	1				1
931	cluster1837	transcriptional regulator, Cro/CI family					1			1	1	1				1
932	cluster1838	FIG00471615: hypothetical protein					1			1	1	1				1
933	cluster1839	hypothetical protein					1			1	1	1				1
935	cluster1840	Glycerate kinase (EC 2.7.1.31)					1			1	1	1				1
936	cluster1841	hypothetical protein					1			1	1	1				1
937	cluster1842	hypothetical protein					1			1	1	1				1
938	cluster1843	hypothetical protein					1			1	1	1				1
940	cluster1845	FIG00472700: hypothetical protein					1			1	1	1				1
941	cluster1846	FIG00469799: hypothetical protein					1			1	1	1				1
942	cluster1847	Glycerate kinase (EC 2.7.1.31)					1			1	1	1				1
943	cluster1848	terminase B protein, putative					1			1	1	1				1
944	cluster1849	Glycerate kinase (EC 2.7.1.31)					1			1	1	1				1
946	cluster1850	FIG00470467: hypothetical protein					1			1	1	1				1
947	cluster1851	FIG00470088: hypothetical protein					1			1	1	1				1
948	cluster1852	FIG00472678: hypothetical protein					1			1	1	1				1
949	cluster1853	FIG00471244: hypothetical protein					1			1	1	1				1
950	cluster1854	FIG00470767: hypothetical protein					1			1	1	1				1
951	cluster1855	FIG00470172: hypothetical protein					1			1	1	1				1
952	cluster1856	FIG00470826: hypothetical protein					1			1	1	1				1
953	cluster1857	FIG00470976: hypothetical protein					1			1	1	1				1
954	cluster1858	FIG00469890: hypothetical protein					1			1	1	1				1
955	cluster1859	FIG00471942: hypothetical protein					1			1	1	1				1
957	cluster1860	FIG00470222: hypothetical protein					1			1	1	1				1
958	cluster1861	FIG00472557: hypothetical protein					1			1	1	1				1
1058	cluster1951								1	1	1			1
1059	cluster1952	hypothetical protein							1	1	1			1
1061	cluster1954	Channel-forming transporter/cytolysins activator of TpsB family							1	1	1					1
1062	cluster1955	UDP-galactopyranose mutase (EC 5.4.99.9)								1	1			1				1
1064	cluster1957	Beta-1,3-galactosyltransferase; Beta-1,4-galactosyltransferase								1	1			1				1
1066	cluster1959									1	1				1	1
1068	cluster1960	putative RtxC homolog							1	1	1			1
1072	cluster1964									1	1	1				1
1131	cluster2016	Channel-forming transporter/cytolysins activator of TpsB family							1	1	1
1137	cluster2021	FIG00973752: TolA-like membrane protein								1	1					1
1138	cluster2022	FIG00470444: hypothetical protein								1	1					1
1139	cluster2023	Bacteriocin resistance protein; peptidase C39								1	1			1
1140	cluster2024	FIG00973752: TolA-like membrane protein								1	1			1
1141	cluster2025	FIG00470281: hypothetical protein								1	1			1
1143	cluster2027	hypothetical protein								1	1					1
1145	cluster2029									1	1					1
1147	cluster2030	Hypothetical protein pVir0042								1	1					1
1232	cluster2107	Methyl-accepting chemotaxis signal transduction protein								1	1
1233	cluster2108	Cytolethal distending toxin subunit A								1	1
1236	cluster2110	hypothetical protein								1	1
1237	cluster2111	hypothetical protein								1	1
1238	cluster2112									1	1
1239	cluster2113									1	1
1240	cluster2114									1	1
1241	cluster2115									1	1
1242	cluster2116									1	1
1243	cluster2117									1	1
1244	cluster2118	hypothetical protein								1	1
1245	cluster2119									1	1
1247	cluster2120									1	1
1248	cluster2121	FIG00470118: hypothetical protein								1	1
1249	cluster2122	FIG00470112: hypothetical protein								1	1
1250	cluster2123	hypothetical protein								1	1
2891	cluster48	FIG00471264: hypothetical protein		2	2		1	1	1	1	1	1	1	1	1	1		1	2	2
[truncated: 1,469 more rows]
